# Supplementary material for: Heat-killed Prevotella intermedia promotes the progression of oral squamous cell carcinoma by inhibiting the expression of tumor suppressors and affecting the tumor microenvironment
Source: Exp Hematol Oncol. 2024 Mar 21;13:33. doi: 10.1186/s40164-024-00500-y (PMC10956211; doi:10.1186/s40164-024-00500-y)
Supplement: Supplementary file 2 — Additional file 2: Table S1. Heat-killed P. intermedia-induced differentially expressed genes in transplanted OSCC tumormodel mice. (Classic and putative tumorsuppressor genes are in red and orange, respectively.) [file 40164_2024_500_MOESM2_ESM.xlsx]

## Sheet: Sheet1
Supplementary Table S1.
Heat-killed P. intermedia-induced differentially expressed genes in transplanted OSCC tumormodel mice (Classic and putative tumorsuppressor genes are in red and orange, respectively.)
Gene name	BaseMean_DESeq2	BaseMean_Control	BaseMean_Heat-killed P.i	FoldChange	log2FoldChange	p-value	q-value	Regulation	Description	GO id	GO_term	Pathway	Pathway description	TF family
Ankrd1	233.229	444.997	21.4606	0.0486155	-4.36244	6.86e-25	1.1e-20	Down	ankyrin repeat domain 1 (cardiac muscle)	GO:0000122,GO:0001650,GO:0002039,GO:0003677,GO:0003713,GO:0003714,GO:0005515,GO:0005634,GO:0005654,GO:0005667,GO:0005737,GO:0005829,GO:0006357,GO:0008134,GO:0010976,GO:0030016,GO:0031432,GO:0031674,GO:0032991,GO:0035690,GO:0035914,GO:0035994,GO:0042826,GO:0043065,GO:0043517,GO:0050714,GO:0055008,GO:0061629,GO:0070412,GO:0070528,GO:0071222,GO:0071260,GO:0071347,GO:0071356,GO:0071560,GO:2000279	negative regulation of transcription by RNA polymerase II|fibrillar center|p53 binding|DNA binding|transcription coactivator activity|transcription corepressor activity|protein binding|nucleus|nucleoplasm|transcription regulator complex|cytoplasm|cytosol|regulation of transcription by RNA polymerase II|transcription factor binding|positive regulation of neuron projection development|myofibril|tit…
Ptn	287.075	505.794	68.3558	0.134763	-2.8915	9.96e-18	7.98e-14	Down	pleiotrophin	GO:0001503,GO:0002232,GO:0002690,GO:0004864,GO:0005178,GO:0005539,GO:0005576,GO:0005604,GO:0005615,GO:0005737,GO:0005783,GO:0007229,GO:0007406,GO:0007612,GO:0007613,GO:0008083,GO:0008201,GO:0008284,GO:0008360,GO:0009986,GO:0010811,GO:0010976,GO:0010996,GO:0016020,GO:0016525,GO:0019901,GO:0030282,GO:0030336,GO:0030501,GO:0031012,GO:0031104,GO:0031594,GO:0031641,GO:0032991,GO:0035373,GO:0035374,GO:…	ossification|leukocyte chemotaxis involved in inflammatory response|positive regulation of leukocyte chemotaxis|protein phosphatase inhibitor activity|integrin binding|glycosaminoglycan binding|extracellular region|basement membrane|extracellular space|cytoplasm|endoplasmic reticulum|integrin-mediated signaling pathway|negative regulation of neuroblast proliferation|learning|memory|growth factor …
Snap25	66.5434	122.076	11.0104	0.0906338	-3.46381	1.07e-10	7.43e-08	Down	synaptosomal-associated protein 25	GO:0000149,GO:0005249,GO:0005484,GO:0005515,GO:0005737,GO:0005768,GO:0005802,GO:0005829,GO:0005856,GO:0005886,GO:0006887,GO:0006906,GO:0007269,GO:0007616,GO:0007626,GO:0008021,GO:0008076,GO:0008306,GO:0010975,GO:0015629,GO:0016020,GO:0016079,GO:0016082,GO:0016197,GO:0017022,GO:0017075,GO:0019904,GO:0019905,GO:0030027,GO:0030054,GO:0030175,GO:0030424,GO:0030426,GO:0030431,GO:0031083,GO:0031201,GO:…	SNARE binding|voltage-gated potassium channel activity|SNAP receptor activity|protein binding|cytoplasm|endosome|trans-Golgi network|cytosol|cytoskeleton|plasma membrane|exocytosis|vesicle fusion|neurotransmitter secretion|long-term memory|locomotory behavior|synaptic vesicle|voltage-gated potassium channel complex|associative learning|regulation of neuron projection development|actin cytoskeleto…	mmu04721,mmu04911	Synaptic vesicle cycle|Insulin secretion
Ucp1	413.08	826.16	0	3.17e-08	-24.912	1.81e-10	1.21e-07	Down	uncoupling protein 1 (mitochondrial, proton carrier)	GO:0002024,GO:0005515,GO:0005525,GO:0005739,GO:0005740,GO:0005743,GO:0006357,GO:0006811,GO:0006839,GO:0009266,GO:0009409,GO:0016020,GO:0016021,GO:0017077,GO:0019003,GO:0022857,GO:0031667,GO:0031966,GO:0032555,GO:0032870,GO:0034614,GO:0036041,GO:0050873,GO:0070417,GO:0071398,GO:0120162,GO:1902600,GO:1903426,GO:1990542,GO:1990845	diet induced thermogenesis|protein binding|GTP binding|mitochondrion|mitochondrial envelope|mitochondrial inner membrane|regulation of transcription by RNA polymerase II|ion transport|mitochondrial transport|response to temperature stimulus|response to cold|membrane|integral component of membrane|oxidative phosphorylation uncoupler activity|GDP binding|transmembrane transporter activity|response …	mmu03320,mmu04371,mmu04714,mmu05016	PPAR signaling pathway|Apelin signaling pathway|Thermogenesis|Huntington disease
Gas1	218.223	332.656	103.79	0.31226	-1.67918	9.19e-09	4.46e-06	Down	growth arrest specific 1	GO:0002053,GO:0005515,GO:0005886,GO:0007049,GO:0007411,GO:0008284,GO:0008589,GO:0009953,GO:0010955,GO:0012501,GO:0016020,GO:0021587,GO:0021904,GO:0030308,GO:0031225,GO:0042473,GO:0042474,GO:0042476,GO:0042733,GO:0043010,GO:0043066,GO:0045165,GO:0045879,GO:0045880,GO:0045930,GO:0046658,GO:0048589,GO:0048592,GO:0048598,GO:0048701,GO:0048706,GO:0050679,GO:0050680,GO:0051726,GO:0060021,GO:0060628,GO:…	positive regulation of mesenchymal cell proliferation|protein binding|plasma membrane|cell cycle|axon guidance|positive regulation of cell population proliferation|regulation of smoothened signaling pathway|dorsal/ventral pattern formation|negative regulation of protein processing|programmed cell death|membrane|cerebellum morphogenesis|dorsal/ventral neural tube patterning|negative regulation of …	mmu04340	Hedgehog signaling pathway
Kif5a	89.2877	155.092	23.4831	0.151813	-2.71964	9.93e-09	4.68e-06	Down	kinesin family member 5A	GO:0000932,GO:0003777,GO:0005515,GO:0005737,GO:0005829,GO:0005871,GO:0005874,GO:0007018,GO:0007411,GO:0008017,GO:0008574,GO:0016192,GO:0016887,GO:0019894,GO:0030424,GO:0030425,GO:0030705,GO:0035253,GO:0043005,GO:0043025,GO:0043204,GO:0044877,GO:0048489,GO:0090724,GO:0097110,GO:0097440,GO:0098971,GO:0099641,GO:1990049	P-body|microtubule motor activity|protein binding|cytoplasm|cytosol|kinesin complex|microtubule|microtubule-based movement|axon guidance|microtubule binding|ATP-dependent microtubule motor activity, plus-end-directed|vesicle-mediated transport|ATPase|kinesin binding|axon|dendrite|cytoskeleton-dependent intracellular transport|ciliary rootlet|neuron projection|neuronal cell body|perikaryon|protein…	mmu04144,mmu04728,mmu05010,mmu05012,mmu05014,mmu05016,mmu05020,mmu05022,mmu05132,mmu05223	Endocytosis|Dopaminergic synapse|Alzheimer disease|Parkinson disease|Amyotrophic lateral sclerosis|Huntington disease|Prion disease|Pathways of neurodegeneration - multiple diseases|Salmonella infection|Non-small cell lung cancer
Mybph	97.318	191.876	2.75958	0.0150168	-6.05728	1.05e-07	4.55e-05	Down	myosin binding protein H	GO:0007155,GO:0032982	cell adhesion|myosin filament
Krt5	604.684	1118.99	90.3737	0.0809902	-3.62611	3.87e-07	0.000155082	Down	keratin 5	GO:0005515,GO:0005737,GO:0005739,GO:0005882,GO:0005886,GO:0045095,GO:0097110	protein binding|cytoplasm|mitochondrion|intermediate filament|plasma membrane|keratin filament|scaffold protein binding
Syt1	42.0977	77.8091	6.38631	0.0815926	-3.61542	7.1e-07	0.000270911	Down	synaptotagmin I	GO:0000149,GO:0001786,GO:0005509,GO:0005513,GO:0005515,GO:0005516,GO:0005543,GO:0005544,GO:0005546,GO:0005737,GO:0005794,GO:0005886,GO:0007269,GO:0008021,GO:0008022,GO:0014059,GO:0016020,GO:0016021,GO:0016079,GO:0016192,GO:0017075,GO:0017156,GO:0017158,GO:0019905,GO:0030054,GO:0030141,GO:0030154,GO:0030276,GO:0030285,GO:0030348,GO:0030424,GO:0030672,GO:0031045,GO:0031340,GO:0031410,GO:0033603,GO:…	SNARE binding|phosphatidylserine binding|calcium ion binding|detection of calcium ion|protein binding|calmodulin binding|phospholipid binding|calcium-dependent phospholipid binding|phosphatidylinositol-4,5-bisphosphate binding|cytoplasm|Golgi apparatus|plasma membrane|neurotransmitter secretion|synaptic vesicle|protein C-terminus binding|regulation of dopamine secretion|membrane|integral componen…	mmu04721	Synaptic vesicle cycle
Krt14	810.982	1404.48	217.487	0.155086	-2.68886	1.11e-06	0.000414123	Down	keratin 14	GO:0005198,GO:0005515,GO:0005622,GO:0005634,GO:0005737,GO:0005882,GO:0007568,GO:0030855,GO:0042633,GO:0045095,GO:0045110,GO:0045178,GO:0071944,GO:1990254	structural molecule activity|protein binding|intracellular anatomical structure|nucleus|cytoplasm|intermediate filament|aging|epithelial cell differentiation|hair cycle|keratin filament|intermediate filament bundle assembly|basal part of cell|cell periphery|keratin filament binding	mmu04915,mmu05150	Estrogen signaling pathway|Staphylococcus aureus infection
Gzma	181.283	320.825	41.741	0.130388	-2.93912	1.16e-06	0.000422191	Down	granzyme A	GO:0004252,GO:0005576,GO:0005634,GO:0006508,GO:0008233,GO:0008236,GO:0009617,GO:0016787,GO:0019835,GO:0032078,GO:0042803,GO:0043065,GO:0043392,GO:0051354,GO:0051603,GO:0070269,GO:0140507,GO:1902483	serine-type endopeptidase activity|extracellular region|nucleus|proteolysis|peptidase activity|serine-type peptidase activity|response to bacterium|hydrolase activity|cytolysis|negative regulation of endodeoxyribonuclease activity|protein homodimerization activity|positive regulation of apoptotic process|negative regulation of DNA binding|negative regulation of oxidoreductase activity|proteolysis…	mmu04080	Neuroactive ligand-receptor interaction
Elovl4	352.513	636.256	68.7692	0.107959	-3.21145	1.39e-06	0.000493376	Down	elongation of very long chain fatty acids (FEN1/Elo2, SUR4/Elo3, yeast)-like 4	GO:0005783,GO:0005789,GO:0006629,GO:0006631,GO:0006633,GO:0009922,GO:0016020,GO:0016021,GO:0016740,GO:0019367,GO:0030148,GO:0030176,GO:0034625,GO:0034626,GO:0042761,GO:0102336,GO:0102337,GO:0102338,GO:0102756	endoplasmic reticulum|endoplasmic reticulum membrane|lipid metabolic process|fatty acid metabolic process|fatty acid biosynthetic process|fatty acid elongase activity|membrane|integral component of membrane|transferase activity|fatty acid elongation, saturated fatty acid|sphingolipid biosynthetic process|integral component of endoplasmic reticulum membrane|fatty acid elongation, monounsaturated f…	mmu00062,mmu01040	Fatty acid elongation|Biosynthesis of unsaturated fatty acids
Myog	33.0897	64.5203	1.65901	0.0264685	-5.23958	1.42e-06	0.000495196	Down	myogenin	GO:0000977,GO:0000978,GO:0000981,GO:0000987,GO:0001228,GO:0001503,GO:0003677,GO:0003700,GO:0005515,GO:0005634,GO:0005654,GO:0006355,GO:0006357,GO:0007049,GO:0007275,GO:0007517,GO:0007519,GO:0008285,GO:0010831,GO:0014737,GO:0014842,GO:0014873,GO:0014878,GO:0014891,GO:0014894,GO:0014902,GO:0030154,GO:0031490,GO:0032993,GO:0035914,GO:0042692,GO:0043565,GO:0043966,GO:0043967,GO:0045663,GO:0045820,GO:…	RNA polymerase II transcription regulatory region sequence-specific DNA binding|RNA polymerase II cis-regulatory region sequence-specific DNA binding|DNA-binding transcription factor activity, RNA polymerase II-specific|cis-regulatory region sequence-specific DNA binding|DNA-binding transcription activator activity, RNA polymerase II-specific|ossification|DNA binding|DNA-binding transcription fac…			bHLH
Gm4841	92.9778	179.326	6.62997	0.0369712	-4.75745	9.59e-06	0.00320156	Down	predicted gene 4841	GO:0003924,GO:0005789,GO:0006952,GO:0035458	GTPase activity|endoplasmic reticulum membrane|defense response|cellular response to interferon-beta
Csrp3	555.481	1041.77	69.1933	0.0665018	-3.91046	1.58e-05	0.00486467	Down	cysteine and glycine-rich protein 3	GO:0002026,GO:0003300,GO:0003779,GO:0005515,GO:0005634,GO:0005737,GO:0005856,GO:0006874,GO:0006954,GO:0007275,GO:0007507,GO:0007517,GO:0008286,GO:0008307,GO:0010831,GO:0030018,GO:0030036,GO:0030154,GO:0031433,GO:0033292,GO:0033365,GO:0035995,GO:0042593,GO:0042802,GO:0042805,GO:0043426,GO:0045214,GO:0045662,GO:0045663,GO:0045944,GO:0046872,GO:0048738,GO:0051091,GO:0055003,GO:0060048,GO:0060537,GO:…	regulation of the force of heart contraction|cardiac muscle hypertrophy|actin binding|protein binding|nucleus|cytoplasm|cytoskeleton|cellular calcium ion homeostasis|inflammatory response|multicellular organism development|heart development|muscle organ development|insulin receptor signaling pathway|structural constituent of muscle|positive regulation of myotube differentiation|Z disc|actin cytos…
Ahnak2	427.957	596.271	259.642	0.435926	-1.19785	2.37e-05	0.00642967	Down	AHNAK nucleoprotein 2	GO:0001778,GO:0005634,GO:0005737,GO:0005829,GO:0005886,GO:0030018,GO:0030315,GO:0030659,GO:0043034,GO:0043484	plasma membrane repair|nucleus|cytoplasm|cytosol|plasma membrane|Z disc|T-tubule|cytoplasmic vesicle membrane|costamere|regulation of RNA splicing	mmu05132	Salmonella infection
Zxdb	178.184	242.745	113.623	0.4682	-1.0948	2.8e-05	0.00748783	Down	zinc finger, X-linked, duplicated B	GO:0003712,GO:0005634,GO:0006357,GO:0046872	transcription coregulator activity|nucleus|regulation of transcription by RNA polymerase II|metal ion binding			zf-C2H2
Lgals7	442.388	712.458	172.317	0.241476	-2.05005	2.96e-05	0.00777505	Down	lectin, galactose binding, soluble 7	GO:0005576,GO:0005615,GO:0005634,GO:0005737,GO:0005829,GO:0006915,GO:0007157,GO:0010628,GO:0016936,GO:0030246,GO:0032689,GO:2000562	extracellular region|extracellular space|nucleus|cytoplasm|cytosol|apoptotic process|heterophilic cell-cell adhesion via plasma membrane cell adhesion molecules|positive regulation of gene expression|galactoside binding|carbohydrate binding|negative regulation of interferon-gamma production|negative regulation of CD4-positive, alpha-beta T cell proliferation
Mt4	20.0751	39.8436	0.30662	0.00946948	-6.7225	3.02e-05	0.00779881	Down	metallothionein 4	GO:0005634,GO:0005737,GO:0005829,GO:0006875,GO:0006882,GO:0010273,GO:0046686,GO:0046872,GO:0071276,GO:0071280,GO:0071294	nucleus|cytoplasm|cytosol|cellular metal ion homeostasis|cellular zinc ion homeostasis|detoxification of copper ion|response to cadmium ion|metal ion binding|cellular response to cadmium ion|cellular response to copper ion|cellular response to zinc ion
Psapl1	78.6954	153.617	3.77387	0.0251249	-5.31474	3.56e-05	0.0090611	Down	prosaposin-like 1	GO:0005576,GO:0005615,GO:0005764,GO:0005829,GO:0006629,GO:0006665,GO:0007193,GO:0019216,GO:0060736,GO:0060742	extracellular region|extracellular space|lysosome|cytosol|lipid metabolic process|sphingolipid metabolic process|adenylate cyclase-inhibiting G protein-coupled receptor signaling pathway|regulation of lipid metabolic process|prostate gland growth|epithelial cell differentiation involved in prostate gland development	mmu00600,mmu04142	Sphingolipid metabolism|Lysosome
Elovl3	105.555	202.741	8.36858	0.0412575	-4.5992	6.58e-05	0.0159674	Down	elongation of very long chain fatty acids (FEN1/Elo2, SUR4/Elo3, yeast)-like 3	GO:0005783,GO:0006629,GO:0006631,GO:0006633,GO:0009922,GO:0016020,GO:0016021,GO:0016740,GO:0019367,GO:0030148,GO:0030176,GO:0034625,GO:0034626,GO:0042761,GO:0102336,GO:0102337,GO:0102338,GO:0102756,GO:0120162	endoplasmic reticulum|lipid metabolic process|fatty acid metabolic process|fatty acid biosynthetic process|fatty acid elongase activity|membrane|integral component of membrane|transferase activity|fatty acid elongation, saturated fatty acid|sphingolipid biosynthetic process|integral component of endoplasmic reticulum membrane|fatty acid elongation, monounsaturated fatty acid|fatty acid elongation…	mmu00062,mmu01040	Fatty acid elongation|Biosynthesis of unsaturated fatty acids
Aspn	187.558	297.585	77.532	0.260292	-1.9418	7.79e-05	0.0186383	Down	asporin	GO:0005509,GO:0005515,GO:0005518,GO:0005576,GO:0005615,GO:0030021,GO:0030282,GO:0030512,GO:0031012,GO:0031214,GO:0042995,GO:0062023,GO:0070171	calcium ion binding|protein binding|collagen binding|extracellular region|extracellular space|extracellular matrix structural constituent conferring compression resistance|bone mineralization|negative regulation of transforming growth factor beta receptor signaling pathway|extracellular matrix|biomineral tissue development|cell projection|collagen-containing extracellular matrix|negative regulati…
Nr4a3	5137.13	6963.42	3310.83	0.475534	-1.07238	0.000102612	0.0238343	Down	nuclear receptor subfamily 4, group A, member 3	GO:0000122,GO:0000978,GO:0000981,GO:0001223,GO:0001228,GO:0001707,GO:0003677,GO:0003700,GO:0004879,GO:0005634,GO:0005667,GO:0006355,GO:0006357,GO:0007369,GO:0007411,GO:0008270,GO:0009444,GO:0010613,GO:0010828,GO:0019901,GO:0021766,GO:0030534,GO:0032765,GO:0035035,GO:0035259,GO:0035497,GO:0035726,GO:0038097,GO:0042472,GO:0042542,GO:0042803,GO:0043066,GO:0043303,GO:0043524,GO:0043565,GO:0044320,GO:…	negative regulation of transcription by RNA polymerase II|RNA polymerase II cis-regulatory region sequence-specific DNA binding|DNA-binding transcription factor activity, RNA polymerase II-specific|transcription coactivator binding|DNA-binding transcription activator activity, RNA polymerase II-specific|mesoderm formation|DNA binding|DNA-binding transcription factor activity|nuclear receptor acti…	mmu05202	Transcriptional misregulation in cancer	NGFIB-like
1110002E22Rik	41.1997	77.2731	5.12627	0.0677917	-3.88275	0.000128466	0.0282044	Down	RIKEN cDNA 1110002E22 gene
Aadacl2fm1	22.0464	43.7862	0.30662	0.00861867	-6.85832	0.000158718	0.0343752	Down	AADACL2 family member 1	GO:0016787	hydrolase activity
Gzmb	225.419	396.171	54.6671	0.138172	-2.85547	0.000180421	0.0380474	Down	granzyme B	GO:0001913,GO:0004252,GO:0005515,GO:0005576,GO:0005737,GO:0005829,GO:0006508,GO:0006915,GO:0008233,GO:0008236,GO:0016787,GO:0019835,GO:0043231,GO:0044194,GO:0140507	T cell mediated cytotoxicity|serine-type endopeptidase activity|protein binding|extracellular region|cytoplasm|cytosol|proteolysis|apoptotic process|peptidase activity|serine-type peptidase activity|hydrolase activity|cytolysis|intracellular membrane-bounded organelle|cytolytic granule|granzyme-mediated programmed cell death signaling pathway	mmu04210,mmu04650,mmu04940,mmu05202,mmu05320,mmu05330,mmu05332	Apoptosis|Natural killer cell mediated cytotoxicity|Type I diabetes mellitus|Transcriptional misregulation in cancer|Autoimmune thyroid disease|Allograft rejection|Graft-versus-host disease
Stx1b	19.6167	36.0955	3.13792	0.0870124	-3.52263	0.000215522	0.042644	Down	syntaxin 1B	GO:0000149,GO:0001956,GO:0005102,GO:0005484,GO:0005515,GO:0005634,GO:0005652,GO:0005654,GO:0005737,GO:0005813,GO:0005886,GO:0006836,GO:0006886,GO:0006887,GO:0006904,GO:0006906,GO:0008021,GO:0010468,GO:0010807,GO:0012505,GO:0015031,GO:0016020,GO:0016021,GO:0016079,GO:0016081,GO:0016192,GO:0017157,GO:0019901,GO:0019904,GO:0030424,GO:0031201,GO:0031594,GO:0031629,GO:0042734,GO:0048278,GO:0048787,GO:…	SNARE binding|positive regulation of neurotransmitter secretion|signaling receptor binding|SNAP receptor activity|protein binding|nucleus|nuclear lamina|nucleoplasm|cytoplasm|centrosome|plasma membrane|neurotransmitter transport|intracellular protein transport|exocytosis|vesicle docking involved in exocytosis|vesicle fusion|synaptic vesicle|regulation of gene expression|regulation of synaptic ves…	mmu04130,mmu04721	SNARE interactions in vesicular transport|Synaptic vesicle cycle
Cidea	200.038	398.174	1.90268	0.00485561	-7.68613	0.000257714	0.0476079	Down	cell death-inducing DNA fragmentation factor, alpha subunit-like effector A	GO:0001659,GO:0001818,GO:0005515,GO:0005634,GO:0005737,GO:0005739,GO:0005740,GO:0005811,GO:0006629,GO:0006915,GO:0008219,GO:0010890,GO:0019915,GO:0030512,GO:0032720,GO:0035634,GO:0042803,GO:0042981,GO:0050995,GO:0070417,GO:0120163,GO:1900118,GO:1902510	temperature homeostasis|negative regulation of cytokine production|protein binding|nucleus|cytoplasm|mitochondrion|mitochondrial envelope|lipid droplet|lipid metabolic process|apoptotic process|cell death|positive regulation of sequestering of triglyceride|lipid storage|negative regulation of transforming growth factor beta receptor signaling pathway|negative regulation of tumor necrosis factor p…
Muc5b	36.0549	71.1269	0.982817	0.0142054	-6.13742	0.000258432	0.0476079	Down	mucin 5, subtype B, tracheobronchial	GO:0005615,GO:0031012,GO:0042742,GO:0043030,GO:0043231	extracellular space|extracellular matrix|defense response to bacterium|regulation of macrophage activation|intracellular membrane-bounded organelle	mmu04657,mmu04970	IL-17 signaling pathway|Salivary secretion
Serpinb5	29.9107	55.6149	4.20641	0.0774224	-3.6911	0.000268694	0.0489358	Down	serine (or cysteine) peptidase inhibitor, clade B, member 5	GO:0002009,GO:0004867,GO:0005576,GO:0005615,GO:0005737,GO:0010951,GO:0030198,GO:0050678,GO:0060512	morphogenesis of an epithelium|serine-type endopeptidase inhibitor activity|extracellular region|extracellular space|cytoplasm|negative regulation of endopeptidase activity|extracellular matrix organization|regulation of epithelial cell proliferation|prostate gland morphogenesis	mmu04115,mmu05206	p53 signaling pathway|MicroRNAs in cancer
Hpcal4	20.4692	36.5806	4.35772	0.117184	-3.09315	0.00027965	0.0489386	Down	hippocalcin-like 4	GO:0005246,GO:0005509,GO:0007165,GO:0008022,GO:0019904,GO:0046872	calcium channel regulator activity|calcium ion binding|signal transduction|protein C-terminus binding|protein domain specific binding|metal ion binding
Fa2h	76.8323	147.091	6.5731	0.0450978	-4.4708	0.000357067	0.058395	Down	fatty acid 2-hydroxylase	GO:0001949,GO:0005506,GO:0005783,GO:0006629,GO:0006631,GO:0006633,GO:0006665,GO:0006679,GO:0006682,GO:0008610,GO:0016020,GO:0016021,GO:0016491,GO:0020037,GO:0030258,GO:0032286,GO:0032287,GO:0042127,GO:0042634,GO:0043231,GO:0044857,GO:0046513,GO:0046872,GO:0061436,GO:0080132	sebaceous gland cell differentiation|iron ion binding|endoplasmic reticulum|lipid metabolic process|fatty acid metabolic process|fatty acid biosynthetic process|sphingolipid metabolic process|glucosylceramide biosynthetic process|galactosylceramide biosynthetic process|lipid biosynthetic process|membrane|integral component of membrane|oxidoreductase activity|heme binding|lipid modification|centra…
Gbp2b	22.6565	45.313	0	0.00427603	-7.86951	0.000625716	0.0937229	Down	guanylate binding protein 2b	GO:0000166,GO:0002376,GO:0003924,GO:0005525,GO:0005576,GO:0005737,GO:0005794,GO:0005829,GO:0005886,GO:0016020,GO:0016787,GO:0019002,GO:0020005,GO:0031410,GO:0035458,GO:0042802,GO:0042803,GO:0042832,GO:0044406,GO:0050830,GO:0051607,GO:0071346	nucleotide binding|immune system process|GTPase activity|GTP binding|extracellular region|cytoplasm|Golgi apparatus|cytosol|plasma membrane|membrane|hydrolase activity|GMP binding|symbiont-containing vacuole membrane|cytoplasmic vesicle|cellular response to interferon-beta|identical protein binding|protein homodimerization activity|defense response to protozoan|adhesion of symbiont to host|defens…	mmu04621	NOD-like receptor signaling pathway
Far2	84.7253	152.319	17.1315	0.112185	-3.15605	0.000640355	0.0950275	Down	fatty acyl CoA reductase 2	GO:0005777,GO:0005779,GO:0006629,GO:0010025,GO:0016020,GO:0016021,GO:0016491,GO:0035336,GO:0043231,GO:0080019,GO:0102965	peroxisome|integral component of peroxisomal membrane|lipid metabolic process|wax biosynthetic process|membrane|integral component of membrane|oxidoreductase activity|long-chain fatty-acyl-CoA metabolic process|intracellular membrane-bounded organelle|fatty-acyl-CoA reductase (alcohol-forming) activity|alcohol-forming fatty acyl-CoA reductase activity	mmu04146	Peroxisome
S100a14	45.29	80.7165	9.86353	0.121889	-3.03637	0.000679181	0.0998645	Down	S100 calcium binding protein A14	GO:0005509,GO:0005615,GO:0005737,GO:0006915,GO:0032496,GO:0034142,GO:0042379,GO:0048306,GO:0048471,GO:0071624,GO:0090026	calcium ion binding|extracellular space|cytoplasm|apoptotic process|response to lipopolysaccharide|toll-like receptor 4 signaling pathway|chemokine receptor binding|calcium-dependent protein binding|perinuclear region of cytoplasm|positive regulation of granulocyte chemotaxis|positive regulation of monocyte chemotaxis
2010315B03Rik	179.054	242.197	115.91	0.478904	-1.06219	0.000750665	0.105534	Down	RIKEN cDNA 2010315B03 gene	GO:0000978,GO:0003700,GO:0006357	RNA polymerase II cis-regulatory region sequence-specific DNA binding|DNA-binding transcription factor activity|regulation of transcription by RNA polymerase II			zf-C2H2
Plin1	131.539	253.321	9.75793	0.0386552	-4.69319	0.000803786	0.109454	Down	perilipin 1	GO:0005515,GO:0005783,GO:0005811,GO:0005829,GO:0006629,GO:0016042	protein binding|endoplasmic reticulum|lipid droplet|cytosol|lipid metabolic process|lipid catabolic process	mmu03320,mmu04371,mmu04714,mmu04923	PPAR signaling pathway|Apelin signaling pathway|Thermogenesis|Regulation of lipolysis in adipocytes
Krt17	205.669	355.095	56.2433	0.158958	-2.65328	0.000805861	0.109454	Down	keratin 17	GO:0002009,GO:0005198,GO:0005515,GO:0005737,GO:0005882,GO:0030307,GO:0031069,GO:0031424,GO:0045109,GO:0045111,GO:0045727,GO:0051798,GO:0071944	morphogenesis of an epithelium|structural molecule activity|protein binding|cytoplasm|intermediate filament|positive regulation of cell growth|hair follicle morphogenesis|keratinization|intermediate filament organization|intermediate filament cytoskeleton|positive regulation of translation|positive regulation of hair follicle development|cell periphery	mmu04915,mmu05150	Estrogen signaling pathway|Staphylococcus aureus infection
Gbp6	429.501	688.636	170.366	0.247549	-2.01421	0.000842553	0.112268	Down	guanylate binding protein 6	GO:0003924,GO:0005525,GO:0009617,GO:0020005,GO:0031410,GO:0035458,GO:0042832,GO:0044406,GO:0050830,GO:0071222,GO:0071346	GTPase activity|GTP binding|response to bacterium|symbiont-containing vacuole membrane|cytoplasmic vesicle|cellular response to interferon-beta|defense response to protozoan|adhesion of symbiont to host|defense response to Gram-positive bacterium|cellular response to lipopolysaccharide|cellular response to interferon-gamma
Pcsk1n	11.6677	21.9355	1.39991	0.0637276	-3.97194	0.00111431	0.137377	Down	proprotein convertase subtilisin/kexin type 1 inhibitor	GO:0002021,GO:0004866,GO:0004867,GO:0005576,GO:0005615,GO:0005794,GO:0005802,GO:0007218,GO:0009409,GO:0010951,GO:0016486,GO:0030141	response to dietary excess|endopeptidase inhibitor activity|serine-type endopeptidase inhibitor activity|extracellular region|extracellular space|Golgi apparatus|trans-Golgi network|neuropeptide signaling pathway|response to cold|negative regulation of endopeptidase activity|peptide hormone processing|secretory granule
Nap1l5	11.7833	22.1982	1.36843	0.0621752	-4.00752	0.00114323	0.138807	Down	nucleosome assembly protein 1-like 5	GO:0000785,GO:0003682,GO:0005634,GO:0006334,GO:0042393	chromatin|chromatin binding|nucleus|nucleosome assembly|histone binding
Slc17a7	34.9058	57.2058	12.6059	0.221568	-2.17418	0.00137514	0.160871	Down	solute carrier family 17 (sodium-dependent inorganic phosphate cotransporter), member 7	GO:0005313,GO:0005315,GO:0005326,GO:0005436,GO:0006811,GO:0006814,GO:0006817,GO:0006820,GO:0006836,GO:0007268,GO:0007616,GO:0008021,GO:0008068,GO:0015293,GO:0015319,GO:0016020,GO:0016021,GO:0022857,GO:0030054,GO:0030285,GO:0030672,GO:0031410,GO:0035249,GO:0042137,GO:0043005,GO:0043229,GO:0044300,GO:0045202,GO:0048786,GO:0050803,GO:0050896,GO:0051938,GO:0055085,GO:0060076,GO:0060079,GO:0097401,GO:…	L-glutamate transmembrane transporter activity|inorganic phosphate transmembrane transporter activity|neurotransmitter transmembrane transporter activity|sodium:phosphate symporter activity|ion transport|sodium ion transport|phosphate ion transport|anion transport|neurotransmitter transport|chemical synaptic transmission|long-term memory|synaptic vesicle|extracellularly glutamate-gated chloride c…	mmu04721,mmu04723,mmu04724,mmu05033	Synaptic vesicle cycle|Retrograde endocannabinoid signaling|Glutamatergic synapse|Nicotine addiction
Gbp7	710.995	1065.76	356.228	0.334384	-1.58042	0.00140847	0.162399	Down	guanylate binding protein 7	GO:0003924,GO:0005525,GO:0020005,GO:0031410,GO:0042832,GO:0044406,GO:0050830,GO:0071346	GTPase activity|GTP binding|symbiont-containing vacuole membrane|cytoplasmic vesicle|defense response to protozoan|adhesion of symbiont to host|defense response to Gram-positive bacterium|cellular response to interferon-gamma	mmu04621	NOD-like receptor signaling pathway
Gbp4	542.589	956.864	128.314	0.134139	-2.8982	0.00148945	0.169301	Down	guanylate binding protein 4	GO:0000122,GO:0001933,GO:0003924,GO:0005515,GO:0005525,GO:0031397,GO:0031410,GO:0032687,GO:0042308,GO:0042832,GO:0050688,GO:0050830,GO:0071346	negative regulation of transcription by RNA polymerase II|negative regulation of protein phosphorylation|GTPase activity|protein binding|GTP binding|negative regulation of protein ubiquitination|cytoplasmic vesicle|negative regulation of interferon-alpha production|negative regulation of protein import into nucleus|defense response to protozoan|regulation of defense response to virus|defense resp…
Arxes2	23.7833	46.5522	1.0143	0.0221235	-5.49828	0.001628	0.179108	Down	adipocyte-related X-chromosome expressed sequence 2	GO:0005783,GO:0005787,GO:0006465,GO:0045047,GO:0045444	endoplasmic reticulum|signal peptidase complex|signal peptide processing|protein targeting to ER|fat cell differentiation	mmu03060	Protein export
Aldh3a1	26.1187	46.2141	6.02341	0.131829	-2.92326	0.00165046	0.179108	Down	aldehyde dehydrogenase family 3, subfamily A1	GO:0001666,GO:0004028,GO:0004029,GO:0004030,GO:0005737,GO:0005783,GO:0005829,GO:0005886,GO:0006081,GO:0008106,GO:0008284,GO:0014070,GO:0016021,GO:0016491,GO:0016620,GO:0018479,GO:0042493,GO:0051384,GO:0051591	response to hypoxia|3-chloroallyl aldehyde dehydrogenase activity|aldehyde dehydrogenase (NAD+) activity|aldehyde dehydrogenase [NAD(P)+] activity|cytoplasm|endoplasmic reticulum|cytosol|plasma membrane|cellular aldehyde metabolic process|alcohol dehydrogenase (NADP+) activity|positive regulation of cell population proliferation|response to organic cyclic compound|integral component of membrane|o…	mmu00010,mmu00340,mmu00350,mmu00360,mmu00410,mmu00980,mmu00982,mmu05204	Glycolysis / Gluconeogenesis|Histidine metabolism|Tyrosine metabolism|Phenylalanine metabolism|beta-Alanine metabolism|Metabolism of xenobiotics by cytochrome P450|Drug metabolism - cytochrome P450|Chemical carcinogenesis
Gbp3	786.046	1200.66	371.434	0.30937	-1.6926	0.00165662	0.179108	Down	guanylate binding protein 3	GO:0000166,GO:0003924,GO:0005525,GO:0005634,GO:0005737,GO:0005794,GO:0005829,GO:0005886,GO:0016020,GO:0016787,GO:0020005,GO:0031410,GO:0035458,GO:0042802,GO:0042803,GO:0042832,GO:0044406,GO:0048471,GO:0050830,GO:0071346	nucleotide binding|GTPase activity|GTP binding|nucleus|cytoplasm|Golgi apparatus|cytosol|plasma membrane|membrane|hydrolase activity|symbiont-containing vacuole membrane|cytoplasmic vesicle|cellular response to interferon-beta|identical protein binding|protein homodimerization activity|defense response to protozoan|adhesion of symbiont to host|perinuclear region of cytoplasm|defense response to G…	mmu04621	NOD-like receptor signaling pathway
Cplx1	20.9665	37.6703	4.26269	0.112668	-3.14985	0.00199417	0.201079	Down	complexin 1	GO:0000149,GO:0005326,GO:0005737,GO:0006836,GO:0006887,GO:0016079,GO:0017075,GO:0019905,GO:0030054,GO:0030073,GO:0030425,GO:0031201,GO:0031630,GO:0032991,GO:0042995,GO:0043025,GO:0043195,GO:0044305,GO:0045202,GO:0046928,GO:0070032,GO:0098685,GO:0098793,GO:0098794,GO:0098967,GO:0098978,GO:0099003	SNARE binding|neurotransmitter transmembrane transporter activity|cytoplasm|neurotransmitter transport|exocytosis|synaptic vesicle exocytosis|syntaxin-1 binding|syntaxin binding|cell junction|insulin secretion|dendrite|SNARE complex|regulation of synaptic vesicle fusion to presynaptic active zone membrane|protein-containing complex|cell projection|neuronal cell body|terminal bouton|calyx of Held|…	mmu04721	Synaptic vesicle cycle
Adcy1	13.1211	23.4739	2.76834	0.118326	-3.07916	0.00199485	0.201079	Down	adenylate cyclase 1	GO:0000166,GO:0004016,GO:0005516,GO:0005524,GO:0005634,GO:0005737,GO:0005886,GO:0005887,GO:0006171,GO:0007189,GO:0007190,GO:0007409,GO:0007616,GO:0008294,GO:0009190,GO:0014069,GO:0016020,GO:0016021,GO:0016829,GO:0016849,GO:0032793,GO:0035556,GO:0042752,GO:0046872,GO:0048511,GO:0050804,GO:0098685,GO:0098686,GO:0098978,GO:0099061,GO:0150076,GO:1900273,GO:2000300	nucleotide binding|adenylate cyclase activity|calmodulin binding|ATP binding|nucleus|cytoplasm|plasma membrane|integral component of plasma membrane|cAMP biosynthetic process|adenylate cyclase-activating G protein-coupled receptor signaling pathway|activation of adenylate cyclase activity|axonogenesis|long-term memory|calcium- and calmodulin-responsive adenylate cyclase activity|cyclic nucleotide…	mmu00230,mmu01522,mmu04015,mmu04020,mmu04022,mmu04024,mmu04062,mmu04072,mmu04114,mmu04211,mmu04213,mmu04261,mmu04270,mmu04371,mmu04540,mmu04611,mmu04713,mmu04714,mmu04720,mmu04723,mmu04724,mmu04725,mmu04727,mmu04750,mmu04911,mmu04912,mmu04913,mmu04914,mmu04915,mmu04916,mmu04918,mmu04921,mmu04923,mmu04925,mmu04926,mmu04927,mmu04928,mmu04934,mmu04935,mmu04970,mmu04971,mmu04972,mmu04976,mmu05032,mmu…	Purine metabolism|Endocrine resistance|Rap1 signaling pathway|Calcium signaling pathway|cGMP-PKG signaling pathway|cAMP signaling pathway|Chemokine signaling pathway|Phospholipase D signaling pathway|Oocyte meiosis|Longevity regulating pathway|Longevity regulating pathway - multiple species|Adrenergic signaling in cardiomyocytes|Vascular smooth muscle contraction|Apelin signaling pathway|Gap junc…
Cyp4f39	14.0727	27.8388	0.30662	0.0135541	-6.20512	0.00203144	0.203487	Down	cytochrome P450, family 4, subfamily f, polypeptide 39	GO:0004497,GO:0005789,GO:0046513	monooxygenase activity|endoplasmic reticulum membrane|ceramide biosynthetic process
Crabp2	40.9098	72.0296	9.79001	0.136798	-2.86988	0.00218394	0.213427	Down	cellular retinoic acid binding protein II	GO:0001972,GO:0005634,GO:0005654,GO:0005737,GO:0005783,GO:0005829,GO:0008289,GO:0016918,GO:0019841,GO:0030332,GO:0035115,GO:0042573,GO:0048672	retinoic acid binding|nucleus|nucleoplasm|cytoplasm|endoplasmic reticulum|cytosol|lipid binding|retinal binding|retinol binding|cyclin binding|embryonic forelimb morphogenesis|retinoic acid metabolic process|positive regulation of collateral sprouting
Zfp493	61.4563	91.2959	31.6168	0.345983	-1.53123	0.00223712	0.217299	Down	zinc finger protein 493	GO:0000978,GO:0000981,GO:0005634,GO:0006357	RNA polymerase II cis-regulatory region sequence-specific DNA binding|DNA-binding transcription factor activity, RNA polymerase II-specific|nucleus|regulation of transcription by RNA polymerase II			zf-C2H2
Krt35	11.2333	22.1601	0.30662	0.0170387	-5.87504	0.00236234	0.226714	Down	keratin 35	GO:0005198,GO:0005882	structural molecule activity|intermediate filament	mmu04915,mmu05150	Estrogen signaling pathway|Staphylococcus aureus infection
Kcnk3	68.0078	131.235	4.78089	0.0365614	-4.77354	0.0027851	0.256533	Down	potassium channel, subfamily K, member 3	GO:0005216,GO:0005252,GO:0005267,GO:0005886,GO:0005887,GO:0006811,GO:0006813,GO:0008022,GO:0016020,GO:0016021,GO:0022841,GO:0030322,GO:0034220,GO:0042493,GO:0044548,GO:0051481,GO:0071456,GO:0071805	ion channel activity|open rectifier potassium channel activity|potassium channel activity|plasma membrane|integral component of plasma membrane|ion transport|potassium ion transport|protein C-terminus binding|membrane|integral component of membrane|potassium ion leak channel activity|stabilization of membrane potential|ion transmembrane transport|response to drug|S100 protein binding|negative reg…	mmu04925,mmu04927,mmu04934	Aldosterone synthesis and secretion|Cortisol synthesis and secretion|Cushing syndrome
Irgm2	1758.82	2517.71	999.925	0.39722	-1.33199	0.00329508	0.287521	Down	immunity-related GTPase family M member 2	GO:0000045,GO:0000139,GO:0001934,GO:0003924,GO:0005739,GO:0005789,GO:0005794,GO:0005829,GO:0006952,GO:0009617,GO:0010508,GO:0010800,GO:0019901,GO:0020003,GO:0031648,GO:0033138,GO:0034341,GO:0035458,GO:0042742,GO:0042832,GO:0043254,GO:0043539,GO:0045087,GO:0050700,GO:0050821,GO:0050829,GO:0051434,GO:0060335,GO:0061635,GO:0061739,GO:0061762,GO:0070431,GO:0071222,GO:0071902,GO:0075044,GO:0098586,GO:…	autophagosome assembly|Golgi membrane|positive regulation of protein phosphorylation|GTPase activity|mitochondrion|endoplasmic reticulum membrane|Golgi apparatus|cytosol|defense response|response to bacterium|positive regulation of autophagy|positive regulation of peptidyl-threonine phosphorylation|protein kinase binding|symbiont-containing vacuole|protein destabilization|positive regulation of p…	mmu05145	Toxoplasmosis
Iigp1	1480.48	2343.68	617.283	0.263369	-1.92484	0.00332143	0.287521	Down	interferon inducible GTPase 1	GO:0000166,GO:0002376,GO:0003924,GO:0005515,GO:0005525,GO:0005634,GO:0005737,GO:0005783,GO:0005789,GO:0005794,GO:0006952,GO:0009617,GO:0010506,GO:0016020,GO:0016787,GO:0019003,GO:0019221,GO:0020005,GO:0035458,GO:0042802,GO:0042832,GO:0045087,GO:0050829	nucleotide binding|immune system process|GTPase activity|protein binding|GTP binding|nucleus|cytoplasm|endoplasmic reticulum|endoplasmic reticulum membrane|Golgi apparatus|defense response|response to bacterium|regulation of autophagy|membrane|hydrolase activity|GDP binding|cytokine-mediated signaling pathway|symbiont-containing vacuole membrane|cellular response to interferon-beta|identical prot…
Adig	41.4399	80.7722	2.10759	0.0260946	-5.26011	0.00344387	0.291111	Down	adipogenin	GO:0005634,GO:0005737,GO:0005811,GO:0007283,GO:0016020,GO:0016021,GO:0045444,GO:0045600,GO:0050872,GO:0050873	nucleus|cytoplasm|lipid droplet|spermatogenesis|membrane|integral component of membrane|fat cell differentiation|positive regulation of fat cell differentiation|white fat cell differentiation|brown fat cell differentiation
Chgb	10.3241	19.5073	1.14081	0.0558481	-4.16235	0.00348937	0.291111	Down	chromogranin B	GO:0005515,GO:0005576,GO:0005615,GO:0030141	protein binding|extracellular region|extracellular space|secretory granule
Tmem130	6.83635	13.6727	0	0.0141637	-6.14165	0.00363017	0.294241	Down	transmembrane protein 130	GO:0005794,GO:0005887,GO:0016020,GO:0016021	Golgi apparatus|integral component of plasma membrane|membrane|integral component of membrane
Sfn	224.08	323.681	124.478	0.385252	-1.37612	0.0038549	0.304455	Down	stratifin	GO:0000079,GO:0001836,GO:0003334,GO:0005515,GO:0005576,GO:0005634,GO:0005737,GO:0005829,GO:0008630,GO:0010482,GO:0010839,GO:0019901,GO:0030216,GO:0030307,GO:0031424,GO:0042802,GO:0043154,GO:0043588,GO:0045606,GO:0046827,GO:0051219,GO:0051726,GO:0061436	regulation of cyclin-dependent protein serine/threonine kinase activity|release of cytochrome c from mitochondria|keratinocyte development|protein binding|extracellular region|nucleus|cytoplasm|cytosol|intrinsic apoptotic signaling pathway in response to DNA damage|regulation of epidermal cell division|negative regulation of keratinocyte proliferation|protein kinase binding|keratinocyte different…	mmu04110,mmu04115,mmu04960	Cell cycle|p53 signaling pathway|Aldosterone-regulated sodium reabsorption
Slc24a2	12.2543	21.9678	2.54072	0.11374	-3.13619	0.00389596	0.304455	Down	solute carrier family 24 (sodium/potassium/calcium exchanger), member 2	GO:0005262,GO:0005886,GO:0005887,GO:0006816,GO:0006874,GO:0007612,GO:0007613,GO:0008273,GO:0016020,GO:0031226,GO:0034220,GO:0035725,GO:0060291,GO:0060292,GO:0065003,GO:0070588,GO:0071805,GO:0098703	calcium channel activity|plasma membrane|integral component of plasma membrane|calcium ion transport|cellular calcium ion homeostasis|learning|memory|calcium, potassium:sodium antiporter activity|membrane|intrinsic component of plasma membrane|ion transmembrane transport|sodium ion transmembrane transport|long-term synaptic potentiation|long-term synaptic depression|protein-containing complex ass…
Awat1	29.4691	57.7117	1.22648	0.0220389	-5.5038	0.00393593	0.304455	Down	acyl-CoA wax alcohol acyltransferase 1	GO:0005783,GO:0005789,GO:0006629,GO:0008374,GO:0016020,GO:0016021,GO:0016740,GO:0016746,GO:0016747,GO:0047196,GO:0102966	endoplasmic reticulum|endoplasmic reticulum membrane|lipid metabolic process|O-acyltransferase activity|membrane|integral component of membrane|transferase activity|acyltransferase activity|acyltransferase activity, transferring groups other than amino-acyl groups|long-chain-alcohol O-fatty-acyltransferase activity|arachidoyl-CoA:1-dodecanol O-acyltransferase activity
Sybu	19.4383	34.6541	4.22245	0.124386	-3.0071	0.00395125	0.304455	Down	syntabulin (syntaxin-interacting)	GO:0005794,GO:0005874,GO:0005881,GO:0008017,GO:0016020,GO:0016021,GO:0017075,GO:0019894,GO:0019896,GO:0031982,GO:0035774,GO:0043231,GO:0060025,GO:0060074,GO:0061178,GO:0097433,GO:1990048	Golgi apparatus|microtubule|cytoplasmic microtubule|microtubule binding|membrane|integral component of membrane|syntaxin-1 binding|kinesin binding|axonal transport of mitochondrion|vesicle|positive regulation of insulin secretion involved in cellular response to glucose stimulus|intracellular membrane-bounded organelle|regulation of synaptic activity|synapse maturation|regulation of insulin secre…
Dsg1a	7.31756	14.6351	0	0.0132405	-6.23889	0.00421294	0.316999	Down	desmoglein 1 alpha	GO:0005509,GO:0005515,GO:0005886,GO:0005911,GO:0007155,GO:0007156,GO:0009898,GO:0016020,GO:0016021,GO:0016324,GO:0016328,GO:0030054,GO:0030057,GO:0045295,GO:0046872,GO:0098609	calcium ion binding|protein binding|plasma membrane|cell-cell junction|cell adhesion|homophilic cell adhesion via plasma membrane adhesion molecules|cytoplasmic side of plasma membrane|membrane|integral component of membrane|apical plasma membrane|lateral plasma membrane|cell junction|desmosome|gamma-catenin binding|metal ion binding|cell-cell adhesion	mmu05150	Staphylococcus aureus infection
Ttr	181.589	322.641	40.5366	0.125783	-2.99099	0.00427901	0.318975	Down	transthyretin	GO:0005179,GO:0005515,GO:0005576,GO:0005615,GO:0006144,GO:0032991,GO:0042562,GO:0042572,GO:0042802,GO:0044877,GO:0070324,GO:0070327	hormone activity|protein binding|extracellular region|extracellular space|purine nucleobase metabolic process|protein-containing complex|hormone binding|retinol metabolic process|identical protein binding|protein-containing complex binding|thyroid hormone binding|thyroid hormone transport	mmu04918	Thyroid hormone synthesis
Rgs7bp	42.1217	65.0479	19.1956	0.296981	-1.75156	0.00430083	0.319118	Down	regulator of G-protein signalling 7 binding protein	GO:0005515,GO:0005634,GO:0005737,GO:0005886,GO:0007186,GO:0009968,GO:0016020,GO:0030424,GO:0043198,GO:0043204,GO:0044327,GO:0060078,GO:0098793,GO:0098794,GO:0098978,GO:0099026,GO:0099031	protein binding|nucleus|cytoplasm|plasma membrane|G protein-coupled receptor signaling pathway|negative regulation of signal transduction|membrane|axon|dendritic shaft|perikaryon|dendritic spine head|regulation of postsynaptic membrane potential|presynapse|postsynapse|glutamatergic synapse|anchored component of presynaptic membrane|anchored component of postsynaptic density membrane
Tacr1	28.7424	49.4869	7.99781	0.161796	-2.62776	0.00447657	0.325878	Down	tachykinin receptor 1	GO:0002118,GO:0002687,GO:0003051,GO:0004930,GO:0004995,GO:0005737,GO:0005886,GO:0007165,GO:0007186,GO:0007204,GO:0007217,GO:0007611,GO:0007616,GO:0008217,GO:0008306,GO:0009408,GO:0009725,GO:0009986,GO:0010193,GO:0010634,GO:0010996,GO:0014070,GO:0014910,GO:0016020,GO:0016021,GO:0016496,GO:0019233,GO:0030425,GO:0032224,GO:0032230,GO:0035094,GO:0035106,GO:0035815,GO:0036126,GO:0042713,GO:0042755,GO:…	aggressive behavior|positive regulation of leukocyte migration|angiotensin-mediated drinking behavior|G protein-coupled receptor activity|tachykinin receptor activity|cytoplasm|plasma membrane|signal transduction|G protein-coupled receptor signaling pathway|positive regulation of cytosolic calcium ion concentration|tachykinin receptor signaling pathway|learning or memory|long-term memory|regulati…	mmu04020,mmu04080	Calcium signaling pathway|Neuroactive ligand-receptor interaction
Hlf	152.789	205.129	100.449	0.489758	-1.02986	0.00451394	0.325878	Down	hepatic leukemia factor	GO:0000978,GO:0000981,GO:0001228,GO:0003677,GO:0003700,GO:0005634,GO:0005654,GO:0006355,GO:0006357,GO:0035914,GO:0043565,GO:0045944,GO:0048511,GO:1990837	RNA polymerase II cis-regulatory region sequence-specific DNA binding|DNA-binding transcription factor activity, RNA polymerase II-specific|DNA-binding transcription activator activity, RNA polymerase II-specific|DNA binding|DNA-binding transcription factor activity|nucleus|nucleoplasm|regulation of transcription, DNA-templated|regulation of transcription by RNA polymerase II|skeletal muscle cell…			TF_bZIP
Nmrk2	73.9465	104.378	43.515	0.416992	-1.26191	0.00459586	0.328222	Down	nicotinamide riboside kinase 2	GO:0000166,GO:0005515,GO:0005524,GO:0005622,GO:0005654,GO:0005737,GO:0005886,GO:0016301,GO:0016310,GO:0016740,GO:0019363,GO:0043231,GO:0045662,GO:0046872,GO:0050262,GO:0061769	nucleotide binding|protein binding|ATP binding|intracellular anatomical structure|nucleoplasm|cytoplasm|plasma membrane|kinase activity|phosphorylation|transferase activity|pyridine nucleotide biosynthetic process|intracellular membrane-bounded organelle|negative regulation of myoblast differentiation|metal ion binding|ribosylnicotinamide kinase activity|ribosylnicotinate kinase activity	mmu00760	Nicotinate and nicotinamide metabolism
Gpm6a	318.853	435.409	202.297	0.464761	-1.10544	0.00484553	0.333084	Down	glycoprotein m6a	GO:0001764,GO:0003407,GO:0005262,GO:0005886,GO:0007399,GO:0007416,GO:0009617,GO:0016020,GO:0016021,GO:0030054,GO:0030175,GO:0031175,GO:0042995,GO:0043005,GO:0043025,GO:0044295,GO:0045202,GO:0048812,GO:0048863,GO:0050807,GO:0051491,GO:0098978,GO:0099059	neuron migration|neural retina development|calcium channel activity|plasma membrane|nervous system development|synapse assembly|response to bacterium|membrane|integral component of membrane|cell junction|filopodium|neuron projection development|cell projection|neuron projection|neuronal cell body|axonal growth cone|synapse|neuron projection morphogenesis|stem cell differentiation|regulation of sy…
Tmprss11a	12.6991	22.7785	2.61971	0.111807	-3.16092	0.00485207	0.333084	Down	transmembrane protease, serine 11a	GO:0004252,GO:0005576,GO:0005887,GO:0006508,GO:0007049,GO:0008233,GO:0008236,GO:0016020,GO:0016021,GO:0016787,GO:0035897,GO:0046718	serine-type endopeptidase activity|extracellular region|integral component of plasma membrane|proteolysis|cell cycle|peptidase activity|serine-type peptidase activity|membrane|integral component of membrane|hydrolase activity|proteolysis in other organism|viral entry into host cell
Hpca	16.0304	28.0975	3.96334	0.143433	-2.80156	0.0048595	0.333084	Down	hippocalcin	GO:0003779,GO:0005509,GO:0005515,GO:0005737,GO:0005829,GO:0010518,GO:0016020,GO:0019898,GO:0019900,GO:0030424,GO:0031283,GO:0031584,GO:0032590,GO:0032809,GO:0032839,GO:0042802,GO:0043204,GO:0044327,GO:0045762,GO:0046872,GO:0048839,GO:0071277,GO:0090314,GO:0098794,GO:0098978,GO:0099149,GO:1901385,GO:1904009	actin binding|calcium ion binding|protein binding|cytoplasm|cytosol|positive regulation of phospholipase activity|membrane|extrinsic component of membrane|kinase binding|axon|negative regulation of guanylate cyclase activity|activation of phospholipase D activity|dendrite membrane|neuronal cell body membrane|dendrite cytoplasm|identical protein binding|perikaryon|dendritic spine head|positive reg…
Crhr2	13.5622	26.11	1.0143	0.0394507	-4.66381	0.00499465	0.337761	Down	corticotropin releasing hormone receptor 2	GO:0004888,GO:0004930,GO:0005179,GO:0005515,GO:0005783,GO:0005791,GO:0005794,GO:0005886,GO:0007015,GO:0007165,GO:0007166,GO:0007186,GO:0007188,GO:0007205,GO:0008528,GO:0009986,GO:0010460,GO:0010628,GO:0010629,GO:0010700,GO:0014064,GO:0015056,GO:0016020,GO:0016021,GO:0016525,GO:0017046,GO:0019233,GO:0030424,GO:0030425,GO:0030855,GO:0032755,GO:0032811,GO:0032874,GO:0033685,GO:0035482,GO:0042423,GO:…	transmembrane signaling receptor activity|G protein-coupled receptor activity|hormone activity|protein binding|endoplasmic reticulum|rough endoplasmic reticulum|Golgi apparatus|plasma membrane|actin filament organization|signal transduction|cell surface receptor signaling pathway|G protein-coupled receptor signaling pathway|adenylate cyclase-modulating G protein-coupled receptor signaling pathway…	mmu04080,mmu04934	Neuroactive ligand-receptor interaction|Cushing syndrome
Nrsn1	10.5066	18.9211	2.09215	0.11043	-3.1788	0.00510972	0.342651	Down	neurensin 1	GO:0007399,GO:0016020,GO:0016021,GO:0030133,GO:0030426,GO:0031410,GO:0042995,GO:0043005,GO:0043025	nervous system development|membrane|integral component of membrane|transport vesicle|growth cone|cytoplasmic vesicle|cell projection|neuron projection|neuronal cell body
Themis	42.9556	72.433	13.4782	0.186962	-2.41918	0.00544212	0.354556	Down	thymocyte selection associated	GO:0002250,GO:0002376,GO:0005515,GO:0005634,GO:0005737,GO:0005911,GO:0007275,GO:0008180,GO:0043368,GO:0043383,GO:0050852	adaptive immune response|immune system process|protein binding|nucleus|cytoplasm|cell-cell junction|multicellular organism development|COP9 signalosome|positive T cell selection|negative T cell selection|T cell receptor signaling pathway
Ifi203	510.945	755.654	266.235	0.352393	-1.50474	0.00577934	0.366461	Down	interferon activated gene 203	GO:0000978,GO:0001227,GO:0002218,GO:0003690,GO:0005634,GO:0005654,GO:0005730,GO:0005829,GO:0008134,GO:0035458,GO:0042802	RNA polymerase II cis-regulatory region sequence-specific DNA binding|DNA-binding transcription repressor activity, RNA polymerase II-specific|activation of innate immune response|double-stranded DNA binding|nucleus|nucleoplasm|nucleolus|cytosol|transcription factor binding|cellular response to interferon-beta|identical protein binding
Klrc1	38.7347	64.9813	12.4881	0.192443	-2.3775	0.00608127	0.376249	Down	killer cell lectin-like receptor subfamily C, member 1	GO:0001915,GO:0002305,GO:0002769,GO:0005887,GO:0009897,GO:0023024,GO:0043235,GO:0045953,GO:0062082	negative regulation of T cell mediated cytotoxicity|CD8-positive, gamma-delta intraepithelial T cell differentiation|natural killer cell inhibitory signaling pathway|integral component of plasma membrane|external side of plasma membrane|MHC class I protein complex binding|receptor complex|negative regulation of natural killer cell mediated cytotoxicity|HLA-E specific inhibitory MHC class Ib recep…	mmu04612,mmu04650,mmu05332	Antigen processing and presentation|Natural killer cell mediated cytotoxicity|Graft-versus-host disease
Nell2	9.54765	17.3098	1.78553	0.101917	-3.29453	0.00670968	0.394943	Down	NEL-like 2	GO:0005080,GO:0005509,GO:0005576,GO:0005615,GO:0005737,GO:0008201,GO:0016020,GO:0030425,GO:0040008,GO:0042802,GO:0043204,GO:0046543,GO:0046887,GO:0070050	protein kinase C binding|calcium ion binding|extracellular region|extracellular space|cytoplasm|heparin binding|membrane|dendrite|regulation of growth|identical protein binding|perikaryon|development of secondary female sexual characteristics|positive regulation of hormone secretion|neuron cellular homeostasis
Crisp1	2572.44	5138.46	6.42387	0.00125132	-9.64233	0.00680642	0.398126	Down	cysteine-rich secretory protein 1	GO:0005576,GO:0005615,GO:0031410	extracellular region|extracellular space|cytoplasmic vesicle
Gabbr2	11.4564	20.8681	2.04463	0.0989996	-3.33643	0.00698127	0.399975	Down	gamma-aminobutyric acid (GABA) B receptor, 2	GO:0004888,GO:0004930,GO:0004965,GO:0005515,GO:0005737,GO:0005886,GO:0005887,GO:0007165,GO:0007214,GO:0016020,GO:0016021,GO:0030054,GO:0038039,GO:0043005,GO:0045202,GO:0045211,GO:0046982,GO:0098978,GO:0098982,GO:0099055,GO:0099056,GO:0150099,GO:1902710	transmembrane signaling receptor activity|G protein-coupled receptor activity|G protein-coupled GABA receptor activity|protein binding|cytoplasm|plasma membrane|integral component of plasma membrane|signal transduction|gamma-aminobutyric acid signaling pathway|membrane|integral component of membrane|cell junction|G protein-coupled receptor heterodimeric complex|neuron projection|synapse|postsynap…	mmu04024,mmu04080,mmu04727,mmu04742,mmu04915,mmu04929,mmu05032	cAMP signaling pathway|Neuroactive ligand-receptor interaction|GABAergic synapse|Taste transduction|Estrogen signaling pathway|GnRH secretion|Morphine addiction
Col11a1	109.196	151.558	66.8328	0.441127	-1.18074	0.00717461	0.407757	Down	collagen, type XI, alpha 1	GO:0001502,GO:0002063,GO:0003007,GO:0005201,GO:0005576,GO:0005581,GO:0005592,GO:0005615,GO:0006029,GO:0007601,GO:0007605,GO:0008201,GO:0030020,GO:0030198,GO:0030199,GO:0031012,GO:0035989,GO:0042472,GO:0046872,GO:0048704,GO:0048705,GO:0050910,GO:0051216,GO:0055010,GO:0062023,GO:1904399	cartilage condensation|chondrocyte development|heart morphogenesis|extracellular matrix structural constituent|extracellular region|collagen trimer|collagen type XI trimer|extracellular space|proteoglycan metabolic process|visual perception|sensory perception of sound|heparin binding|extracellular matrix structural constituent conferring tensile strength|extracellular matrix organization|collagen…	mmu04974	Protein digestion and absorption
Mobp	14.9965	26.4379	3.55501	0.133825	-2.90158	0.00746019	0.416601	Down	myelin-associated oligodendrocytic basic protein	GO:0003779,GO:0005737,GO:0005739,GO:0005829,GO:0017022,GO:0019911,GO:0030864,GO:0043209	actin binding|cytoplasm|mitochondrion|cytosol|myosin binding|structural constituent of myelin sheath|cortical actin cytoskeleton|myelin sheath
Ppp2r2c	18.5919	31.1604	6.02341	0.195699	-2.35329	0.00785816	0.425111	Down	protein phosphatase 2, regulatory subunit B, gamma	GO:0000159,GO:0005829,GO:0019888,GO:0070262	protein phosphatase type 2A complex|cytosol|protein phosphatase regulator activity|peptidyl-serine dephosphorylation	mmu03015,mmu04071,mmu04151,mmu04152,mmu04261,mmu04390,mmu04530,mmu04728,mmu05142,mmu05160,mmu05165	mRNA surveillance pathway|Sphingolipid signaling pathway|PI3K-Akt signaling pathway|AMPK signaling pathway|Adrenergic signaling in cardiomyocytes|Hippo signaling pathway|Tight junction|Dopaminergic synapse|Chagas disease|Hepatitis C|Human papillomavirus infection
Atp2b2	14.2637	25.421	3.10644	0.122716	-3.02661	0.00789838	0.425111	Down	ATPase, Ca++ transporting, plasma membrane 2	GO:0000166,GO:0000902,GO:0005388,GO:0005509,GO:0005516,GO:0005524,GO:0005737,GO:0005783,GO:0005886,GO:0005887,GO:0005929,GO:0006811,GO:0006816,GO:0006874,GO:0006996,GO:0007595,GO:0007605,GO:0007626,GO:0008022,GO:0008361,GO:0016020,GO:0016021,GO:0016324,GO:0019829,GO:0021549,GO:0021692,GO:0021702,GO:0021707,GO:0030054,GO:0030165,GO:0030182,GO:0030425,GO:0030899,GO:0032809,GO:0035254,GO:0040011,GO:…	nucleotide binding|cell morphogenesis|P-type calcium transporter activity|calcium ion binding|calmodulin binding|ATP binding|cytoplasm|endoplasmic reticulum|plasma membrane|integral component of plasma membrane|cilium|ion transport|calcium ion transport|cellular calcium ion homeostasis|organelle organization|lactation|sensory perception of sound|locomotory behavior|protein C-terminus binding|regu…	mmu04020,mmu04022,mmu04024,mmu04261,mmu04925,mmu04961,mmu04970,mmu04972,mmu04978	Calcium signaling pathway|cGMP-PKG signaling pathway|cAMP signaling pathway|Adrenergic signaling in cardiomyocytes|Aldosterone synthesis and secretion|Endocrine and other factor-regulated calcium reabsorption|Salivary secretion|Pancreatic secretion|Mineral absorption
Trp63	43.1562	79.9199	6.39239	0.0804295	-3.63613	0.00816576	0.431788	Down	transformation related protein 63	GO:0000122,GO:0000785,GO:0000976,GO:0000977,GO:0000978,GO:0000981,GO:0001228,GO:0001501,GO:0001736,GO:0001738,GO:0001942,GO:0002039,GO:0002053,GO:0002064,GO:0003677,GO:0003682,GO:0003684,GO:0003690,GO:0003700,GO:0005515,GO:0005634,GO:0005654,GO:0005737,GO:0005791,GO:0006338,GO:0006355,GO:0006357,GO:0006915,GO:0006974,GO:0007219,GO:0007275,GO:0007389,GO:0007499,GO:0007569,GO:0008283,GO:0008284,GO:…	negative regulation of transcription by RNA polymerase II|chromatin|transcription cis-regulatory region binding|RNA polymerase II transcription regulatory region sequence-specific DNA binding|RNA polymerase II cis-regulatory region sequence-specific DNA binding|DNA-binding transcription factor activity, RNA polymerase II-specific|DNA-binding transcription activator activity, RNA polymerase II-spe…	mmu05206	MicroRNAs in cancer	P53
Sncb	7.22069	13.3796	1.06181	0.0786228	-3.66891	0.00816844	0.431788	Down	synuclein, beta	GO:0005509,GO:0005737,GO:0005739,GO:0007268,GO:0016234,GO:0030426,GO:0042417,GO:0043014,GO:0043025,GO:0043195,GO:0043524,GO:0043679,GO:0045202,GO:0046914,GO:0048487,GO:0048488,GO:0050808,GO:0099523,GO:1901214,GO:1903136	calcium ion binding|cytoplasm|mitochondrion|chemical synaptic transmission|inclusion body|growth cone|dopamine metabolic process|alpha-tubulin binding|neuronal cell body|terminal bouton|negative regulation of neuron apoptotic process|axon terminus|synapse|transition metal ion binding|beta-tubulin binding|synaptic vesicle endocytosis|synapse organization|presynaptic cytosol|regulation of neuron de…
Cdh11	147.349	216.954	77.7437	0.358734	-1.47901	0.0082171	0.431788	Down	cadherin 11	GO:0000902,GO:0005509,GO:0005737,GO:0005886,GO:0005912,GO:0007043,GO:0007155,GO:0007156,GO:0007275,GO:0016020,GO:0016021,GO:0016339,GO:0016342,GO:0021957,GO:0034332,GO:0045202,GO:0045296,GO:0046872,GO:0050804,GO:0098609,GO:0098685,GO:0098742,GO:0098978	cell morphogenesis|calcium ion binding|cytoplasm|plasma membrane|adherens junction|cell-cell junction assembly|cell adhesion|homophilic cell adhesion via plasma membrane adhesion molecules|multicellular organism development|membrane|integral component of membrane|calcium-dependent cell-cell adhesion via plasma membrane cell adhesion molecules|catenin complex|corticospinal tract morphogenesis|adhe…
Mapk10	7.20023	13.6767	0.723714	0.0516445	-4.27524	0.00830461	0.433196	Down	mitogen-activated protein kinase 10	GO:0000122,GO:0000166,GO:0004672,GO:0004674,GO:0004705,GO:0004707,GO:0005515,GO:0005524,GO:0005634,GO:0005737,GO:0005739,GO:0005886,GO:0006468,GO:0007254,GO:0007258,GO:0009416,GO:0014069,GO:0016020,GO:0016301,GO:0016310,GO:0016740,GO:0035556,GO:0042752,GO:0043005,GO:0043204,GO:0045475,GO:0048511,GO:0098969,GO:0098978,GO:0099003	negative regulation of transcription by RNA polymerase II|nucleotide binding|protein kinase activity|protein serine/threonine kinase activity|JUN kinase activity|MAP kinase activity|protein binding|ATP binding|nucleus|cytoplasm|mitochondrion|plasma membrane|protein phosphorylation|JNK cascade|JUN phosphorylation|response to light stimulus|postsynaptic density|membrane|kinase activity|phosphorylat…	mmu01522,mmu04010,mmu04012,mmu04014,mmu04024,mmu04068,mmu04071,mmu04137,mmu04140,mmu04141,mmu04210,mmu04215,mmu04217,mmu04310,mmu04380,mmu04510,mmu04530,mmu04620,mmu04621,mmu04622,mmu04625,mmu04657,mmu04658,mmu04659,mmu04660,mmu04664,mmu04668,mmu04722,mmu04723,mmu04728,mmu04750,mmu04910,mmu04912,mmu04914,mmu04917,mmu04920,mmu04926,mmu04930,mmu04931,mmu04932,mmu04933,mmu04935,mmu05010,mmu05012,mmu…	Endocrine resistance|MAPK signaling pathway|ErbB signaling pathway|Ras signaling pathway|cAMP signaling pathway|FoxO signaling pathway|Sphingolipid signaling pathway|Mitophagy - animal|Autophagy - animal|Protein processing in endoplasmic reticulum|Apoptosis|Apoptosis - multiple species|Necroptosis|Wnt signaling pathway|Osteoclast differentiation|Focal adhesion|Tight junction|Toll-like receptor si…
Opcml	6.71036	13.0036	0.417094	0.0290322	-5.1062	0.00835201	0.433196	Down	opioid binding protein/cell adhesion molecule-like
Gad2	6.52026	12.6234	0.417094	0.0298683	-5.06524	0.00872345	0.442138	Down	glutamic acid decarboxylase 2	GO:0003824,GO:0004351,GO:0005737,GO:0005794,GO:0005829,GO:0005886,GO:0006540,GO:0016020,GO:0016595,GO:0016829,GO:0016831,GO:0019752,GO:0030054,GO:0030170,GO:0030424,GO:0030672,GO:0031225,GO:0031410,GO:0042136,GO:0042995,GO:0044877,GO:0045202,GO:0048471,GO:0060077,GO:0061202	catalytic activity|glutamate decarboxylase activity|cytoplasm|Golgi apparatus|cytosol|plasma membrane|glutamate decarboxylation to succinate|membrane|glutamate binding|lyase activity|carboxy-lyase activity|carboxylic acid metabolic process|cell junction|pyridoxal phosphate binding|axon|synaptic vesicle membrane|anchored component of membrane|cytoplasmic vesicle|neurotransmitter biosynthetic proce…	mmu00250,mmu00410,mmu00430,mmu00650,mmu04727,mmu04940	Alanine, aspartate and glutamate metabolism|beta-Alanine metabolism|Taurine and hypotaurine metabolism|Butanoate metabolism|GABAergic synapse|Type I diabetes mellitus
Tbx21	44.304	74.8779	13.73	0.183888	-2.4431	0.00899274	0.450396	Down	T-box 21	GO:0000122,GO:0000976,GO:0000978,GO:0000981,GO:0001227,GO:0001708,GO:0001947,GO:0003677,GO:0003700,GO:0005515,GO:0005634,GO:0006355,GO:0006357,GO:0010628,GO:0030217,GO:0032703,GO:0043025,GO:0043161,GO:0043565,GO:0045580,GO:0045892,GO:0045893,GO:0048304,GO:0050776,GO:0071310,GO:0072676,GO:1990837,GO:2000320,GO:2000329,GO:2000552	negative regulation of transcription by RNA polymerase II|transcription cis-regulatory region binding|RNA polymerase II cis-regulatory region sequence-specific DNA binding|DNA-binding transcription factor activity, RNA polymerase II-specific|DNA-binding transcription repressor activity, RNA polymerase II-specific|cell fate specification|heart looping|DNA binding|DNA-binding transcription factor a…	mmu04658,mmu04659,mmu05321	Th1 and Th2 cell differentiation|Th17 cell differentiation|Inflammatory bowel disease	T-box
Gbp10	79.1829	139.364	19.0021	0.136304	-2.8751	0.00909573	0.452725	Down	guanylate-binding protein 10	GO:0003924,GO:0005525,GO:0031410,GO:0042832,GO:0050830,GO:0071222,GO:0071346	GTPase activity|GTP binding|cytoplasmic vesicle|defense response to protozoan|defense response to Gram-positive bacterium|cellular response to lipopolysaccharide|cellular response to interferon-gamma
Apol10a	22.4362	44.8724	0	0.00431743	-7.85561	0.00930727	0.455619	Down	apolipoprotein L 10A	GO:0008289	lipid binding
Setdb2	10.0829	19.3315	0.834188	0.0397297	-4.65364	0.00946518	0.455619	Down	SET domain, bifurcated 2	GO:0000278,GO:0003677,GO:0005634,GO:0005654,GO:0005694,GO:0005829,GO:0006325,GO:0007049,GO:0007059,GO:0007275,GO:0008168,GO:0008270,GO:0010629,GO:0016740,GO:0018024,GO:0032259,GO:0034968,GO:0046872,GO:0046974,GO:0051301,GO:0051567,GO:0070828,GO:0090309	mitotic cell cycle|DNA binding|nucleus|nucleoplasm|chromosome|cytosol|chromatin organization|cell cycle|chromosome segregation|multicellular organism development|methyltransferase activity|zinc ion binding|negative regulation of gene expression|transferase activity|histone-lysine N-methyltransferase activity|methylation|histone lysine methylation|metal ion binding|histone methyltransferase activi…	mmu00310	Lysine degradation	MBD
Adipoq	253.991	467.526	40.4553	0.0865993	-3.5295	0.00946731	0.455619	Down	adiponectin, C1Q and collagen domain containing	GO:0001934,GO:0005102,GO:0005179,GO:0005201,GO:0005515,GO:0005576,GO:0005581,GO:0005615,GO:0005783,GO:0006006,GO:0006635,GO:0009617,GO:0009749,GO:0009967,GO:0009986,GO:0010467,GO:0010642,GO:0010739,GO:0010745,GO:0010804,GO:0010875,GO:0010906,GO:0019395,GO:0030336,GO:0030853,GO:0031953,GO:0032720,GO:0032757,GO:0032869,GO:0032991,GO:0033034,GO:0033691,GO:0034115,GO:0034383,GO:0034612,GO:0035690,GO:…	positive regulation of protein phosphorylation|signaling receptor binding|hormone activity|extracellular matrix structural constituent|protein binding|extracellular region|collagen trimer|extracellular space|endoplasmic reticulum|glucose metabolic process|fatty acid beta-oxidation|response to bacterium|response to glucose|positive regulation of signal transduction|cell surface|gene expression|neg…	mmu03320,mmu04152,mmu04211,mmu04920,mmu04930,mmu04932	PPAR signaling pathway|AMPK signaling pathway|Longevity regulating pathway|Adipocytokine signaling pathway|Type II diabetes mellitus|Non-alcoholic fatty liver disease
Camk2a	82.7755	119.417	46.1335	0.386288	-1.37225	0.00966376	0.458388	Down	calcium/calmodulin-dependent protein kinase II alpha	GO:0000082,GO:0000166,GO:0002931,GO:0004672,GO:0004674,GO:0004683,GO:0005515,GO:0005516,GO:0005524,GO:0005634,GO:0005737,GO:0005739,GO:0005829,GO:0005954,GO:0006468,GO:0006816,GO:0009931,GO:0010666,GO:0014069,GO:0016020,GO:0016301,GO:0016310,GO:0016740,GO:0018105,GO:0030054,GO:0030424,GO:0030425,GO:0032794,GO:0032839,GO:0035235,GO:0035254,GO:0038166,GO:0042802,GO:0042803,GO:0042995,GO:0043005,GO:…	G1/S transition of mitotic cell cycle|nucleotide binding|response to ischemia|protein kinase activity|protein serine/threonine kinase activity|calmodulin-dependent protein kinase activity|protein binding|calmodulin binding|ATP binding|nucleus|cytoplasm|mitochondrion|cytosol|calcium- and calmodulin-dependent protein kinase complex|protein phosphorylation|calcium ion transport|calcium-dependent pro…	mmu04012,mmu04020,mmu04024,mmu04066,mmu04114,mmu04217,mmu04261,mmu04310,mmu04360,mmu04713,mmu04720,mmu04722,mmu04725,mmu04728,mmu04740,mmu04750,mmu04911,mmu04912,mmu04916,mmu04921,mmu04922,mmu04925,mmu04934,mmu04971,mmu05012,mmu05022,mmu05031,mmu05152,mmu05200,mmu05205,mmu05214,mmu05415,mmu05417	ErbB signaling pathway|Calcium signaling pathway|cAMP signaling pathway|HIF-1 signaling pathway|Oocyte meiosis|Necroptosis|Adrenergic signaling in cardiomyocytes|Wnt signaling pathway|Axon guidance|Circadian entrainment|Long-term potentiation|Neurotrophin signaling pathway|Cholinergic synapse|Dopaminergic synapse|Olfactory transduction|Inflammatory mediator regulation of TRP channels|Insulin secr…
Il12rb1	321.273	446.886	195.66	0.437793	-1.19168	0.00967498	0.458388	Down	interleukin 12 receptor, beta 1	GO:0002230,GO:0002827,GO:0004896,GO:0005143,GO:0005886,GO:0009897,GO:0016020,GO:0016021,GO:0016517,GO:0018108,GO:0019221,GO:0019955,GO:0032729,GO:0042019,GO:0042020,GO:0042022,GO:0042104,GO:0043235,GO:0071346,GO:0072536	positive regulation of defense response to virus by host|positive regulation of T-helper 1 type immune response|cytokine receptor activity|interleukin-12 receptor binding|plasma membrane|external side of plasma membrane|membrane|integral component of membrane|interleukin-12 receptor activity|peptidyl-tyrosine phosphorylation|cytokine-mediated signaling pathway|cytokine binding|positive regulation…	mmu04060,mmu04630,mmu04658,mmu04659,mmu05200,mmu05321	Cytokine-cytokine receptor interaction|JAK-STAT signaling pathway|Th1 and Th2 cell differentiation|Th17 cell differentiation|Pathways in cancer|Inflammatory bowel disease
Ifi202b	10.7909	19.8752	1.70653	0.0865078	-3.53103	0.00967671	0.458388	Down	interferon activated gene 202B	GO:0035458	cellular response to interferon-beta	mmu04623	Cytosolic DNA-sensing pathway
Aqp7	26.9516	50.1995	3.70364	0.074332	-3.74987	0.0103237	0.479588	Down	aquaporin 7	GO:0005737,GO:0005811,GO:0005886,GO:0005887,GO:0005911,GO:0006833,GO:0015204,GO:0015250,GO:0015254,GO:0015265,GO:0015267,GO:0015793,GO:0015840,GO:0016020,GO:0016021,GO:0031410,GO:0031526,GO:0055085,GO:0070295,GO:1990904	cytoplasm|lipid droplet|plasma membrane|integral component of plasma membrane|cell-cell junction|water transport|urea transmembrane transporter activity|water channel activity|glycerol channel activity|urea channel activity|channel activity|glycerol transport|urea transport|membrane|integral component of membrane|cytoplasmic vesicle|brush border membrane|transmembrane transport|renal water absorp…	mmu03320,mmu04923	PPAR signaling pathway|Regulation of lipolysis in adipocytes
Gap43	17.2887	30.5356	4.04174	0.133646	-2.90351	0.010657	0.489397	Down	growth associated protein 43	GO:0001786,GO:0005516,GO:0005737,GO:0005886,GO:0007275,GO:0007399,GO:0007411,GO:0010001,GO:0014069,GO:0016020,GO:0016198,GO:0030054,GO:0030154,GO:0030424,GO:0031103,GO:0031527,GO:0035727,GO:0040008,GO:0042246,GO:0042995,GO:0045165,GO:0045202,GO:0051489,GO:0071944,GO:0098982,GO:0099150,GO:1901981	phosphatidylserine binding|calmodulin binding|cytoplasm|plasma membrane|multicellular organism development|nervous system development|axon guidance|glial cell differentiation|postsynaptic density|membrane|axon choice point recognition|cell junction|cell differentiation|axon|axon regeneration|filopodium membrane|lysophosphatidic acid binding|regulation of growth|tissue regeneration|cell projection…
Fhl1	666.32	1100.31	232.329	0.2112	-2.24332	0.0110585	0.492064	Down	four and a half LIM domains 1	GO:0003254,GO:0005515,GO:0005634,GO:0005737,GO:0005829,GO:0005886,GO:0007275,GO:0007517,GO:0010972,GO:0030154,GO:0030308,GO:0043268,GO:0044325,GO:0046872,GO:1901016,GO:2000134	regulation of membrane depolarization|protein binding|nucleus|cytoplasm|cytosol|plasma membrane|multicellular organism development|muscle organ development|negative regulation of G2/M transition of mitotic cell cycle|cell differentiation|negative regulation of cell growth|positive regulation of potassium ion transport|ion channel binding|metal ion binding|regulation of potassium ion transmembrane…	mmu04630	JAK-STAT signaling pathway
Smr3a	45599	91068.6	129.492	0.00142204	-9.45783	0.0111322	0.492064	Down	submaxillary gland androgen regulated protein 3A	GO:0004866,GO:0005576,GO:0051930	endopeptidase inhibitor activity|extracellular region|regulation of sensory perception of pain
Klb	10.4436	20.47	0.417094	0.0184447	-5.76065	0.0114792	0.496773	Down	klotho beta	GO:0004553,GO:0005104,GO:0005515,GO:0005783,GO:0005886,GO:0005975,GO:0008284,GO:0008543,GO:0016020,GO:0016021,GO:0017134,GO:0090080	hydrolase activity, hydrolyzing O-glycosyl compounds|fibroblast growth factor receptor binding|protein binding|endoplasmic reticulum|plasma membrane|carbohydrate metabolic process|positive regulation of cell population proliferation|fibroblast growth factor receptor signaling pathway|membrane|integral component of membrane|fibroblast growth factor binding|positive regulation of MAPKKK cascade by …	mmu04714	Thermogenesis
Nnat	14.6801	27.0566	2.30373	0.0867583	-3.52685	0.0115399	0.496773	Down	neuronatin	GO:0005737,GO:0007275,GO:0007420,GO:0009749,GO:0032024,GO:0032880	cytoplasm|multicellular organism development|brain development|response to glucose|positive regulation of insulin secretion|regulation of protein localization
Myom3	61.4731	98.8063	24.14	0.245344	-2.02712	0.0115671	0.496773	Down	myomesin family, member 3	GO:0005737,GO:0006936,GO:0031430,GO:0042802,GO:0042803,GO:0051015	cytoplasm|muscle contraction|M band|identical protein binding|protein homodimerization activity|actin filament binding
Nat8l	30.3948	52.9022	7.88733	0.149674	-2.7401	0.0116081	0.496773	Down	N-acetyltransferase 8-like	GO:0005737,GO:0005739,GO:0005783,GO:0005789,GO:0008080,GO:0016020,GO:0016021,GO:0016740,GO:0016746,GO:0017188,GO:0031966,GO:0043231,GO:0051586	cytoplasm|mitochondrion|endoplasmic reticulum|endoplasmic reticulum membrane|N-acetyltransferase activity|membrane|integral component of membrane|transferase activity|acyltransferase activity|aspartate N-acetyltransferase activity|mitochondrial membrane|intracellular membrane-bounded organelle|positive regulation of dopamine uptake involved in synaptic transmission	mmu00250	Alanine, aspartate and glutamate metabolism
Scn2b	10.0004	17.8456	2.1551	0.119502	-3.06489	0.011779	0.500749	Down	sodium channel, voltage-gated, type II, beta	GO:0001518,GO:0005244,GO:0005248,GO:0005272,GO:0006811,GO:0006814,GO:0016020,GO:0016021,GO:0017080,GO:0034765,GO:0035725,GO:0046684,GO:0060048,GO:0060371,GO:0086002,GO:0086006,GO:0086012,GO:0086091,GO:2000649	voltage-gated sodium channel complex|voltage-gated ion channel activity|voltage-gated sodium channel activity|sodium channel activity|ion transport|sodium ion transport|membrane|integral component of membrane|sodium channel regulator activity|regulation of ion transmembrane transport|sodium ion transmembrane transport|response to pyrethroid|cardiac muscle contraction|regulation of atrial cardiac …
Krt15	38.8023	69.7503	7.85437	0.113992	-3.13299	0.0124605	0.517367	Down	keratin 15	GO:0005198,GO:0005882,GO:0097110	structural molecule activity|intermediate filament|scaffold protein binding	mmu04915,mmu05150	Estrogen signaling pathway|Staphylococcus aureus infection
Gm4951	164.08	266.101	62.06	0.233006	-2.10156	0.0126786	0.520934	Down	predicted gene 4951	GO:0003924,GO:0005789,GO:0006952,GO:0035458	GTPase activity|endoplasmic reticulum membrane|defense response|cellular response to interferon-beta
Tmem45b	37.5826	73.0189	2.14634	0.0299944	-5.05916	0.0129038	0.521303	Down	transmembrane protein 45b	GO:0016020,GO:0016021	membrane|integral component of membrane
Tgfb2	122.403	168.719	76.0877	0.451643	-1.14675	0.012913	0.521303	Down	transforming growth factor, beta 2	GO:0000902,GO:0001501,GO:0001502,GO:0001540,GO:0001568,GO:0001654,GO:0001666,GO:0001822,GO:0001837,GO:0001843,GO:0001942,GO:0001974,GO:0003007,GO:0003148,GO:0003149,GO:0003151,GO:0003179,GO:0003181,GO:0003184,GO:0003203,GO:0003214,GO:0003215,GO:0003222,GO:0003274,GO:0003289,GO:0003407,GO:0005102,GO:0005114,GO:0005125,GO:0005160,GO:0005515,GO:0005576,GO:0005604,GO:0005615,GO:0005737,GO:0005768,GO:…	cell morphogenesis|skeletal system development|cartilage condensation|amyloid-beta binding|blood vessel development|eye development|response to hypoxia|kidney development|epithelial to mesenchymal transition|neural tube closure|hair follicle development|blood vessel remodeling|heart morphogenesis|outflow tract septum morphogenesis|membranous septum morphogenesis|outflow tract morphogenesis|heart …	mmu04010,mmu04060,mmu04068,mmu04110,mmu04218,mmu04350,mmu04380,mmu04390,mmu04933,mmu05140,mmu05142,mmu05144,mmu05145,mmu05146,mmu05152,mmu05161,mmu05166,mmu05200,mmu05205,mmu05206,mmu05210,mmu05211,mmu05212,mmu05220,mmu05225,mmu05226,mmu05321,mmu05323,mmu05410,mmu05414,mmu05415	MAPK signaling pathway|Cytokine-cytokine receptor interaction|FoxO signaling pathway|Cell cycle|Cellular senescence|TGF-beta signaling pathway|Osteoclast differentiation|Hippo signaling pathway|AGE-RAGE signaling pathway in diabetic complications|Leishmaniasis|Chagas disease|Malaria|Toxoplasmosis|Amoebiasis|Tuberculosis|Hepatitis B|Human T-cell leukemia virus 1 infection|Pathways in cancer|Proteo…
Amy1	97395.7	194301	490.887	0.00252662	-8.62858	0.0129997	0.52271	Down	amylase 1, salivary	GO:0003824,GO:0004556,GO:0005509,GO:0005576,GO:0005615,GO:0005975,GO:0008152,GO:0009617,GO:0016052,GO:0016160,GO:0016787,GO:0016798,GO:0031404,GO:0043169,GO:0046872,GO:0103025	catalytic activity|alpha-amylase activity|calcium ion binding|extracellular region|extracellular space|carbohydrate metabolic process|metabolic process|response to bacterium|carbohydrate catabolic process|amylase activity|hydrolase activity|hydrolase activity, acting on glycosyl bonds|chloride ion binding|cation binding|metal ion binding|alpha-amylase activity (releasing maltohexaose)	mmu00500,mmu04970,mmu04972,mmu04973	Starch and sucrose metabolism|Salivary secretion|Pancreatic secretion|Carbohydrate digestion and absorption
Cacnb2	5.70588	11.1051	0.30662	0.0339588	-4.88007	0.0137424	0.539886	Down	calcium channel, voltage-dependent, beta 2 subunit	GO:0005244,GO:0005245,GO:0005246,GO:0005262,GO:0005515,GO:0005886,GO:0005891,GO:0006811,GO:0006816,GO:0007268,GO:0007528,GO:0007601,GO:0008331,GO:0016020,GO:0019901,GO:0019904,GO:0034765,GO:0042802,GO:0051015,GO:0051219,GO:0051928,GO:0070509,GO:0070588,GO:0072659,GO:0086007,GO:0086045,GO:0086056,GO:0086091,GO:0098684,GO:0098912,GO:0099635,GO:1901385,GO:1901843,GO:1904879,GO:1990454	voltage-gated ion channel activity|voltage-gated calcium channel activity|calcium channel regulator activity|calcium channel activity|protein binding|plasma membrane|voltage-gated calcium channel complex|ion transport|calcium ion transport|chemical synaptic transmission|neuromuscular junction development|visual perception|high voltage-gated calcium channel activity|membrane|protein kinase binding…	mmu04010,mmu04260,mmu04261,mmu04921,mmu05410,mmu05412,mmu05414	MAPK signaling pathway|Cardiac muscle contraction|Adrenergic signaling in cardiomyocytes|Oxytocin signaling pathway|Hypertrophic cardiomyopathy|Arrhythmogenic right ventricular cardiomyopathy|Dilated cardiomyopathy
Slc7a14	8.37773	15.466	1.28944	0.0864162	-3.53255	0.0137705	0.539886	Down	solute carrier family 7 (cationic amino acid transporter, y+ system), member 14	GO:0005654,GO:0005764,GO:0005829,GO:0005886,GO:0006865,GO:0015171,GO:0016020,GO:0016021,GO:0022857,GO:0043231,GO:0055085	nucleoplasm|lysosome|cytosol|plasma membrane|amino acid transport|amino acid transmembrane transporter activity|membrane|integral component of membrane|transmembrane transporter activity|intracellular membrane-bounded organelle|transmembrane transport
Slc47a1	9.63445	17.8375	1.43139	0.0795882	-3.6513	0.0137734	0.539886	Down	solute carrier family 47, member 1	GO:0005886,GO:0006812,GO:0015179,GO:0015297,GO:0015695,GO:0016020,GO:0016021,GO:0016323,GO:0016324,GO:0022857,GO:0031982,GO:0042887,GO:0042908,GO:0042910,GO:0055085,GO:0061459,GO:0089718,GO:0097638,GO:0098655,GO:1902475	plasma membrane|cation transport|L-amino acid transmembrane transporter activity|antiporter activity|organic cation transport|membrane|integral component of membrane|basolateral plasma membrane|apical plasma membrane|transmembrane transporter activity|vesicle|amide transmembrane transporter activity|xenobiotic transport|xenobiotic transmembrane transporter activity|transmembrane transport|L-argin…
Sdr16c6	24.6099	47.0735	2.14634	0.0467604	-4.41857	0.0137802	0.539886	Down	short chain dehydrogenase/reductase family 16C, member 6	GO:0005811,GO:0016491,GO:0016616	lipid droplet|oxidoreductase activity|oxidoreductase activity, acting on the CH-OH group of donors, NAD or NADP as acceptor
Irs1	100.54	140.655	60.4248	0.431303	-1.21323	0.0139316	0.540635	Down	insulin receptor substrate 1	GO:0001784,GO:0002053,GO:0005068,GO:0005080,GO:0005158,GO:0005159,GO:0005515,GO:0005634,GO:0005654,GO:0005737,GO:0005829,GO:0005886,GO:0005899,GO:0005901,GO:0007165,GO:0008286,GO:0010468,GO:0010907,GO:0014065,GO:0016042,GO:0019901,GO:0019904,GO:0030073,GO:0030159,GO:0030335,GO:0030879,GO:0031000,GO:0032000,GO:0032868,GO:0032869,GO:0034504,GO:0036064,GO:0042169,GO:0042327,GO:0043231,GO:0043434,GO:…	phosphotyrosine residue binding|positive regulation of mesenchymal cell proliferation|transmembrane receptor protein tyrosine kinase adaptor activity|protein kinase C binding|insulin receptor binding|insulin-like growth factor receptor binding|protein binding|nucleus|nucleoplasm|cytoplasm|cytosol|plasma membrane|insulin receptor complex|caveola|signal transduction|insulin receptor signaling pathw…	mmu04022,mmu04068,mmu04140,mmu04150,mmu04151,mmu04152,mmu04211,mmu04213,mmu04722,mmu04910,mmu04920,mmu04923,mmu04930,mmu04931,mmu04932,mmu04935,mmu04960,mmu05010,mmu05206,mmu05415	cGMP-PKG signaling pathway|FoxO signaling pathway|Autophagy - animal|mTOR signaling pathway|PI3K-Akt signaling pathway|AMPK signaling pathway|Longevity regulating pathway|Longevity regulating pathway - multiple species|Neurotrophin signaling pathway|Insulin signaling pathway|Adipocytokine signaling pathway|Regulation of lipolysis in adipocytes|Type II diabetes mellitus|Insulin resistance|Non-alco…
Igfbp5	827.253	1283.91	370.597	0.288762	-1.79205	0.0140079	0.542057	Down	insulin-like growth factor binding protein 5	GO:0001558,GO:0001649,GO:0001968,GO:0005520,GO:0005576,GO:0005615,GO:0007565,GO:0014912,GO:0016942,GO:0017148,GO:0019838,GO:0030336,GO:0031069,GO:0031994,GO:0031995,GO:0040008,GO:0042567,GO:0042593,GO:0043567,GO:0043568,GO:0043569,GO:0044342,GO:0045668,GO:0045926,GO:0048286,GO:0048662,GO:0051146,GO:0051897,GO:0060056,GO:0071320,GO:0071407,GO:1901862,GO:1904205,GO:1904707,GO:1904754	regulation of cell growth|osteoblast differentiation|fibronectin binding|insulin-like growth factor binding|extracellular region|extracellular space|female pregnancy|negative regulation of smooth muscle cell migration|insulin-like growth factor binding protein complex|negative regulation of translation|growth factor binding|negative regulation of cell migration|hair follicle morphogenesis|insulin…
Adgrb1	7.46255	13.5252	1.39991	0.103393	-3.27379	0.0144733	0.550981	Down	adhesion G protein-coupled receptor B1	GO:0001530,GO:0001786,GO:0001891,GO:0002376,GO:0004888,GO:0004930,GO:0005515,GO:0005576,GO:0005615,GO:0005886,GO:0005887,GO:0005925,GO:0006909,GO:0006910,GO:0006911,GO:0007165,GO:0007166,GO:0007186,GO:0007189,GO:0007399,GO:0007517,GO:0010596,GO:0014069,GO:0016020,GO:0016021,GO:0016525,GO:0030054,GO:0030165,GO:0030425,GO:0031397,GO:0042177,GO:0042995,GO:0043277,GO:0043652,GO:0045087,GO:0045202,GO:…	lipopolysaccharide binding|phosphatidylserine binding|phagocytic cup|immune system process|transmembrane signaling receptor activity|G protein-coupled receptor activity|protein binding|extracellular region|extracellular space|plasma membrane|integral component of plasma membrane|focal adhesion|phagocytosis|phagocytosis, recognition|phagocytosis, engulfment|signal transduction|cell surface recepto…	mmu04115	p53 signaling pathway
Tmem59l	26.0568	46.5522	5.56149	0.118393	-3.07834	0.0145267	0.551704	Down	transmembrane protein 59-like	GO:0005794,GO:0016020,GO:0016021	Golgi apparatus|membrane|integral component of membrane
Zfp808	22.5593	36.8516	8.26687	0.222915	-2.16544	0.0145735	0.552172	Down	zinc finger protein 808	GO:0000978,GO:0001228,GO:0005634,GO:0006357	RNA polymerase II cis-regulatory region sequence-specific DNA binding|DNA-binding transcription activator activity, RNA polymerase II-specific|nucleus|regulation of transcription by RNA polymerase II	mmu05168	Herpes simplex virus 1 infection	zf-C2H2
Zfp758	117.377	164.461	70.293	0.426969	-1.2278	0.0147522	0.553447	Down	zinc finger protein 758	GO:0000978,GO:0000981,GO:0005634,GO:0006357	RNA polymerase II cis-regulatory region sequence-specific DNA binding|DNA-binding transcription factor activity, RNA polymerase II-specific|nucleus|regulation of transcription by RNA polymerase II			zf-C2H2
Cxcl9	811.095	1279.77	342.421	0.267469	-1.90255	0.014825	0.553447	Down	chemokine (C-X-C motif) ligand 9	GO:0005125,GO:0005576,GO:0005615,GO:0006935,GO:0006952,GO:0006954,GO:0006955,GO:0008009,GO:0009617,GO:0009897,GO:0030593,GO:0045236,GO:0045663,GO:0051607,GO:0061844,GO:0070098,GO:0071222,GO:1901741	cytokine activity|extracellular region|extracellular space|chemotaxis|defense response|inflammatory response|immune response|chemokine activity|response to bacterium|external side of plasma membrane|neutrophil chemotaxis|CXCR chemokine receptor binding|positive regulation of myoblast differentiation|defense response to virus|antimicrobial humoral immune response mediated by antimicrobial peptide|…	mmu04060,mmu04061,mmu04062,mmu04620	Cytokine-cytokine receptor interaction|Viral protein interaction with cytokine and cytokine receptor|Chemokine signaling pathway|Toll-like receptor signaling pathway
Fgf12	5.0027	10.0054	0	0.0193645	-5.69044	0.0151284	0.558446	Down	fibroblast growth factor 12	GO:0003254,GO:0005104,GO:0005515,GO:0005634,GO:0005737,GO:0007254,GO:0007268,GO:0008083,GO:0008201,GO:0008344,GO:0008543,GO:0010765,GO:0017080,GO:0044325,GO:0050905,GO:0098908,GO:1902305,GO:1905150,GO:2000649,GO:2001258	regulation of membrane depolarization|fibroblast growth factor receptor binding|protein binding|nucleus|cytoplasm|JNK cascade|chemical synaptic transmission|growth factor activity|heparin binding|adult locomotory behavior|fibroblast growth factor receptor signaling pathway|positive regulation of sodium ion transport|sodium channel regulator activity|ion channel binding|neuromuscular process|regul…
Il12rb2	22.2515	36.435	8.06804	0.223269	-2.16314	0.015227	0.558865	Down	interleukin 12 receptor, beta 2	GO:0004896,GO:0005515,GO:0005886,GO:0009897,GO:0016020,GO:0016021,GO:0018108,GO:0019221,GO:0019901,GO:0019955,GO:0032496,GO:0032609,GO:0032729,GO:0034097,GO:0043235	cytokine receptor activity|protein binding|plasma membrane|external side of plasma membrane|membrane|integral component of membrane|peptidyl-tyrosine phosphorylation|cytokine-mediated signaling pathway|protein kinase binding|cytokine binding|response to lipopolysaccharide|interferon-gamma production|positive regulation of interferon-gamma production|response to cytokine|receptor complex	mmu04060,mmu04630,mmu04658,mmu05200,mmu05321	Cytokine-cytokine receptor interaction|JAK-STAT signaling pathway|Th1 and Th2 cell differentiation|Pathways in cancer|Inflammatory bowel disease
Fasl	9.09333	16.8972	1.28944	0.0787533	-3.66652	0.0157883	0.568271	Down	Fas ligand (TNF superfamily, member 6)	GO:0000122,GO:0005123,GO:0005125,GO:0005164,GO:0005576,GO:0005615,GO:0005634,GO:0005764,GO:0005886,GO:0005901,GO:0006915,GO:0006919,GO:0006925,GO:0006955,GO:0008284,GO:0008625,GO:0009897,GO:0009986,GO:0016020,GO:0016021,GO:0016525,GO:0030644,GO:0031410,GO:0043065,GO:0043123,GO:0043525,GO:0045121,GO:0045742,GO:0046666,GO:0048388,GO:0048471,GO:0070062,GO:0070231,GO:0070266,GO:0097190,GO:0097191,GO:…	negative regulation of transcription by RNA polymerase II|death receptor binding|cytokine activity|tumor necrosis factor receptor binding|extracellular region|extracellular space|nucleus|lysosome|plasma membrane|caveola|apoptotic process|activation of cysteine-type endopeptidase activity involved in apoptotic process|inflammatory cell apoptotic process|immune response|positive regulation of cell …	mmu01524,mmu04010,mmu04014,mmu04060,mmu04068,mmu04151,mmu04210,mmu04217,mmu04650,mmu04722,mmu04932,mmu04940,mmu05022,mmu05142,mmu05143,mmu05160,mmu05161,mmu05162,mmu05163,mmu05164,mmu05165,mmu05168,mmu05170,mmu05200,mmu05205,mmu05320,mmu05330,mmu05332,mmu05417	Platinum drug resistance|MAPK signaling pathway|Ras signaling pathway|Cytokine-cytokine receptor interaction|FoxO signaling pathway|PI3K-Akt signaling pathway|Apoptosis|Necroptosis|Natural killer cell mediated cytotoxicity|Neurotrophin signaling pathway|Non-alcoholic fatty liver disease|Type I diabetes mellitus|Pathways of neurodegeneration - multiple diseases|Chagas disease|African trypanosomias…
Pkp1	71.0076	117.35	24.6654	0.211141	-2.24372	0.0166551	0.58398	Down	plakophilin 1	GO:0005515,GO:0005521,GO:0005634,GO:0005654,GO:0005737,GO:0005886,GO:0005912,GO:0007043,GO:0007155,GO:0010628,GO:0030054,GO:0030057,GO:0045110,GO:0045296,GO:0098609,GO:1902373,GO:1990124	protein binding|lamin binding|nucleus|nucleoplasm|cytoplasm|plasma membrane|adherens junction|cell-cell junction assembly|cell adhesion|positive regulation of gene expression|cell junction|desmosome|intermediate filament bundle assembly|cadherin binding|cell-cell adhesion|negative regulation of mRNA catabolic process|messenger ribonucleoprotein complex
Tnc	1146.45	1604.88	688.025	0.428672	-1.22206	0.0173892	0.599348	Down	tenascin C	GO:0001968,GO:0005201,GO:0005576,GO:0005604,GO:0005614,GO:0007155,GO:0007162,GO:0007528,GO:0008284,GO:0010628,GO:0014012,GO:0031012,GO:0031175,GO:0042127,GO:0045545,GO:0060447,GO:0060739,GO:0060740,GO:0062023,GO:0098966	fibronectin binding|extracellular matrix structural constituent|extracellular region|basement membrane|interstitial matrix|cell adhesion|negative regulation of cell adhesion|neuromuscular junction development|positive regulation of cell population proliferation|positive regulation of gene expression|peripheral nervous system axon regeneration|extracellular matrix|neuron projection development|reg…	mmu04151,mmu04510,mmu04512,mmu05165,mmu05206	PI3K-Akt signaling pathway|Focal adhesion|ECM-receptor interaction|Human papillomavirus infection|MicroRNAs in cancer
Ms4a4b	215.565	350.958	80.1723	0.228659	-2.12873	0.017577	0.601404	Down	membrane-spanning 4-domains, subfamily A, member 4B	GO:0005887	integral component of plasma membrane
Rasgrf1	9.08657	15.939	2.2341	0.136556	-2.87244	0.0176578	0.601404	Down	RAS protein-specific guanine nucleotide-releasing factor 1	GO:0005085,GO:0005515,GO:0005737,GO:0005829,GO:0007264,GO:0008022,GO:0008283,GO:0016323,GO:0016327,GO:0019901,GO:0030426,GO:0030971,GO:0031175,GO:0031267,GO:0034976,GO:0035020,GO:0035023,GO:0035254,GO:0035556,GO:0043025,GO:0043547,GO:0046578,GO:0046579,GO:0048146,GO:0048167,GO:0048168,GO:0090630,GO:0097440,GO:2000310	guanyl-nucleotide exchange factor activity|protein binding|cytoplasm|cytosol|small GTPase mediated signal transduction|protein C-terminus binding|cell population proliferation|basolateral plasma membrane|apicolateral plasma membrane|protein kinase binding|growth cone|receptor tyrosine kinase binding|neuron projection development|small GTPase binding|response to endoplasmic reticulum stress|regula…	mmu04010,mmu04014,mmu04510	MAPK signaling pathway|Ras signaling pathway|Focal adhesion
Krt28	7.3425	14.3784	0.30662	0.0262521	-5.25142	0.0180513	0.605531	Down	keratin 28	GO:0005198,GO:0005737,GO:0005882	structural molecule activity|cytoplasm|intermediate filament	mmu04915,mmu05150	Estrogen signaling pathway|Staphylococcus aureus infection
Synpo2l	83.2191	133.262	33.1763	0.24935	-2.00376	0.0180598	0.605531	Down	synaptopodin 2-like	GO:0003007,GO:0003779,GO:0005515,GO:0005634,GO:0005654,GO:0005737,GO:0005829,GO:0005856,GO:0015629,GO:0016607,GO:0030018,GO:0030054,GO:0032233,GO:0035025,GO:0045214,GO:0051496	heart morphogenesis|actin binding|protein binding|nucleus|nucleoplasm|cytoplasm|cytosol|cytoskeleton|actin cytoskeleton|nuclear speck|Z disc|cell junction|positive regulation of actin filament bundle assembly|positive regulation of Rho protein signal transduction|sarcomere organization|positive regulation of stress fiber assembly
Igtp	2732.75	3955.27	1510.22	0.381816	-1.38905	0.0185328	0.611467	Down	interferon gamma induced GTPase	GO:0003924,GO:0005789,GO:0005829,GO:0006952,GO:0035458	GTPase activity|endoplasmic reticulum membrane|cytosol|defense response|cellular response to interferon-beta	mmu05145	Toxoplasmosis
Esr1	22.9455	37.8545	8.03656	0.214219	-2.22284	0.0185666	0.611467	Down	estrogen receptor 1 (alpha)	GO:0000122,GO:0000785,GO:0000978,GO:0001093,GO:0001222,GO:0001223,GO:0001228,GO:0001547,GO:0002064,GO:0003677,GO:0003682,GO:0003700,GO:0003707,GO:0004879,GO:0005496,GO:0005515,GO:0005634,GO:0005737,GO:0005739,GO:0005794,GO:0005886,GO:0006355,GO:0006357,GO:0007200,GO:0007204,GO:0008013,GO:0008134,GO:0008209,GO:0008270,GO:0008289,GO:0008584,GO:0010629,GO:0010863,GO:0016020,GO:0017025,GO:0019899,GO:…	negative regulation of transcription by RNA polymerase II|chromatin|RNA polymerase II cis-regulatory region sequence-specific DNA binding|TFIIB-class transcription factor binding|transcription corepressor binding|transcription coactivator binding|DNA-binding transcription activator activity, RNA polymerase II-specific|antral ovarian follicle growth|epithelial cell development|DNA binding|chromati…	mmu01522,mmu04915,mmu04917,mmu04919,mmu04961,mmu05200,mmu05205,mmu05224	Endocrine resistance|Estrogen signaling pathway|Prolactin signaling pathway|Thyroid hormone signaling pathway|Endocrine and other factor-regulated calcium reabsorption|Pathways in cancer|Proteoglycans in cancer|Breast cancer	ESR-like
Foxp2	111.175	153.055	69.2942	0.453423	-1.14107	0.018917	0.616562	Down	forkhead box P2	GO:0000122,GO:0000978,GO:0000981,GO:0001227,GO:0002053,GO:0003677,GO:0003700,GO:0005515,GO:0005634,GO:0006355,GO:0006357,GO:0007519,GO:0009790,GO:0009791,GO:0021549,GO:0030324,GO:0040007,GO:0042297,GO:0042802,GO:0043010,GO:0043565,GO:0045892,GO:0046872,GO:0048286,GO:0048745,GO:0050679,GO:0060013,GO:0060501	negative regulation of transcription by RNA polymerase II|RNA polymerase II cis-regulatory region sequence-specific DNA binding|DNA-binding transcription factor activity, RNA polymerase II-specific|DNA-binding transcription repressor activity, RNA polymerase II-specific|positive regulation of mesenchymal cell proliferation|DNA binding|DNA-binding transcription factor activity|protein binding|nucl…			Fork
Gm12185	96.6589	161.891	31.4264	0.194344	-2.36332	0.0192034	0.618019	Down	predicted gene 12185	GO:0003924,GO:0005789,GO:0006952,GO:0035458	GTPase activity|endoplasmic reticulum membrane|defense response|cellular response to interferon-beta
Slc6a11	4.63676	9.27352	0	0.0208866	-5.58128	0.0192503	0.618286	Down	solute carrier family 6 (neurotransmitter transporter, GABA), member 11	GO:0001504,GO:0005332,GO:0005737,GO:0005887,GO:0006836,GO:0008028,GO:0015293,GO:0015718,GO:0016020,GO:0016021,GO:0035725,GO:0042165,GO:0042995,GO:0043005,GO:0045202,GO:0098810,GO:0098982,GO:0099055,GO:0099056	neurotransmitter uptake|gamma-aminobutyric acid:sodium symporter activity|cytoplasm|integral component of plasma membrane|neurotransmitter transport|monocarboxylic acid transmembrane transporter activity|symporter activity|monocarboxylic acid transport|membrane|integral component of membrane|sodium ion transmembrane transport|neurotransmitter binding|cell projection|neuron projection|synapse|neur…	mmu04721,mmu04727	Synaptic vesicle cycle|GABAergic synapse
Krt79	76.4949	140.23	12.7603	0.0915633	-3.44909	0.0194236	0.62093	Down	keratin 79	GO:0005882,GO:0019899,GO:0045095	intermediate filament|enzyme binding|keratin filament
Prpmp5	35.098	69.1817	1.0143	0.0147824	-6.07998	0.0194489	0.62093	Down	proline-rich protein MP5
Lypd3	13.1331	23.6559	2.61035	0.112551	-3.15134	0.0202065	0.637954	Down	Ly6/Plaur domain containing 3	GO:0005886,GO:0006928,GO:0007160,GO:0016020,GO:0016021,GO:0031225,GO:0043236	plasma membrane|movement of cell or subcellular component|cell-matrix adhesion|membrane|integral component of membrane|anchored component of membrane|laminin binding
Calb1	4.67316	9.34633	0	0.0207292	-5.59219	0.0204985	0.640409	Down	calbindin 1	GO:0005499,GO:0005509,GO:0005622,GO:0005634,GO:0005737,GO:0005829,GO:0007614,GO:0007616,GO:0007626,GO:0008270,GO:0010842,GO:0030424,GO:0030425,GO:0032420,GO:0032437,GO:0035502,GO:0043005,GO:0043025,GO:0043195,GO:0043197,GO:0044297,GO:0044305,GO:0045202,GO:0046872,GO:0048167,GO:0051480,GO:0055074,GO:0060041,GO:0071310,GO:0072205,GO:0072221,GO:0072286,GO:0098686,GO:0098794,GO:0098978,GO:0098982,GO:…	vitamin D binding|calcium ion binding|intracellular anatomical structure|nucleus|cytoplasm|cytosol|short-term memory|long-term memory|locomotory behavior|zinc ion binding|retina layer formation|axon|dendrite|stereocilium|cuticular plate|metanephric part of ureteric bud development|neuron projection|neuronal cell body|terminal bouton|dendritic spine|cell body|calyx of Held|synapse|metal ion bindin…	mmu04961	Endocrine and other factor-regulated calcium reabsorption
Pnpla5	6.06817	12.1363	0	0.0159679	-5.96869	0.0208562	0.642812	Down	patatin-like phospholipase domain containing 5	GO:0004806,GO:0005737,GO:0005811,GO:0006629,GO:0016020,GO:0016042,GO:0016787,GO:0019433,GO:0055088	triglyceride lipase activity|cytoplasm|lipid droplet|lipid metabolic process|membrane|lipid catabolic process|hydrolase activity|triglyceride catabolic process|lipid homeostasis
Acsl6	16.6124	27.3273	5.8975	0.21927	-2.18922	0.0210763	0.645937	Down	acyl-CoA synthetase long-chain family member 6	GO:0000038,GO:0000166,GO:0001676,GO:0004467,GO:0005515,GO:0005524,GO:0005634,GO:0005739,GO:0005741,GO:0005777,GO:0005783,GO:0006629,GO:0006631,GO:0007405,GO:0008610,GO:0008654,GO:0010747,GO:0010976,GO:0015908,GO:0016020,GO:0016021,GO:0016874,GO:0019432,GO:0019899,GO:0035338,GO:0042803,GO:0043231,GO:0047676	very long-chain fatty acid metabolic process|nucleotide binding|long-chain fatty acid metabolic process|long-chain fatty acid-CoA ligase activity|protein binding|ATP binding|nucleus|mitochondrion|mitochondrial outer membrane|peroxisome|endoplasmic reticulum|lipid metabolic process|fatty acid metabolic process|neuroblast proliferation|lipid biosynthetic process|phospholipid biosynthetic process|po…	mmu00061,mmu00071,mmu03320,mmu04146,mmu04216,mmu04714,mmu04920	Fatty acid biosynthesis|Fatty acid degradation|PPAR signaling pathway|Peroxisome|Ferroptosis|Thermogenesis|Adipocytokine signaling pathway
Stmn3	11.4479	19.2142	3.68153	0.188075	-2.41062	0.0212709	0.645937	Down	stathmin-like 3	GO:0001835,GO:0005515,GO:0005737,GO:0005794,GO:0005829,GO:0007019,GO:0008022,GO:0015631,GO:0019904,GO:0031110,GO:0031122,GO:0031175,GO:0035021,GO:0042995,GO:0043005,GO:0043087,GO:0048471,GO:0051493	blastocyst hatching|protein binding|cytoplasm|Golgi apparatus|cytosol|microtubule depolymerization|protein C-terminus binding|tubulin binding|protein domain specific binding|regulation of microtubule polymerization or depolymerization|cytoplasmic microtubule organization|neuron projection development|negative regulation of Rac protein signal transduction|cell projection|neuron projection|regulati…
Gprasp2	6.59536	12.2394	0.951338	0.0814049	-3.61874	0.02128	0.645937	Down	G protein-coupled receptor associated sorting protein 2	GO:0001540,GO:0001664,GO:0005634,GO:0061484	amyloid-beta binding|G protein-coupled receptor binding|nucleus|hematopoietic stem cell homeostasis
Anxa8	93.2367	156.965	29.5087	0.188513	-2.40726	0.0213693	0.64742	Down	annexin A8	GO:0005509,GO:0005544,GO:0005546,GO:0005547,GO:0005737,GO:0005829,GO:0005886,GO:0007032,GO:0007596,GO:0007599,GO:0016197,GO:0031902,GO:0043325,GO:0046872,GO:0051015,GO:1900004,GO:1900138	calcium ion binding|calcium-dependent phospholipid binding|phosphatidylinositol-4,5-bisphosphate binding|phosphatidylinositol-3,4,5-trisphosphate binding|cytoplasm|cytosol|plasma membrane|endosome organization|blood coagulation|hemostasis|endosomal transport|late endosome membrane|phosphatidylinositol-3,4-bisphosphate binding|metal ion binding|actin filament binding|negative regulation of serine-…
Aplp1	49.6289	78.648	20.6098	0.263029	-1.92671	0.0221892	0.655529	Down	amyloid beta (A4) precursor-like protein 1	GO:0005515,GO:0005654,GO:0005737,GO:0005794,GO:0005886,GO:0006378,GO:0006417,GO:0006897,GO:0006915,GO:0007155,GO:0008201,GO:0016020,GO:0016021,GO:0030198,GO:0030900,GO:0031694,GO:0031695,GO:0031696,GO:0042802,GO:0046872,GO:0046914,GO:0048471,GO:0071874,GO:0106072	protein binding|nucleoplasm|cytoplasm|Golgi apparatus|plasma membrane|mRNA polyadenylation|regulation of translation|endocytosis|apoptotic process|cell adhesion|heparin binding|membrane|integral component of membrane|extracellular matrix organization|forebrain development|alpha-2A adrenergic receptor binding|alpha-2B adrenergic receptor binding|alpha-2C adrenergic receptor binding|identical prote…
Batf2	295.355	420.815	169.895	0.404045	-1.30741	0.0226229	0.655529	Down	basic leucine zipper transcription factor, ATF-like 2	GO:0000978,GO:0000981,GO:0003677,GO:0003700,GO:0005634,GO:0006355,GO:0006357,GO:0030154,GO:0042832,GO:0043011	RNA polymerase II cis-regulatory region sequence-specific DNA binding|DNA-binding transcription factor activity, RNA polymerase II-specific|DNA binding|DNA-binding transcription factor activity|nucleus|regulation of transcription, DNA-templated|regulation of transcription by RNA polymerase II|cell differentiation|defense response to protozoan|myeloid dendritic cell differentiation	mmu05235	PD-L1 expression and PD-1 checkpoint pathway in cancer	TF_bZIP
Pitx2	16.0781	26.935	5.2213	0.196811	-2.34512	0.0226804	0.655529	Down	paired-like homeodomain transcription factor 2	GO:0000122,GO:0000976,GO:0000978,GO:0000981,GO:0001227,GO:0001228,GO:0001569,GO:0001570,GO:0001701,GO:0001764,GO:0002074,GO:0003171,GO:0003253,GO:0003350,GO:0003677,GO:0003682,GO:0003700,GO:0005515,GO:0005634,GO:0005654,GO:0005667,GO:0005737,GO:0006355,GO:0006357,GO:0007275,GO:0007368,GO:0007507,GO:0007519,GO:0007520,GO:0008134,GO:0009653,GO:0009887,GO:0016055,GO:0021763,GO:0021855,GO:0021983,GO:…	negative regulation of transcription by RNA polymerase II|transcription cis-regulatory region binding|RNA polymerase II cis-regulatory region sequence-specific DNA binding|DNA-binding transcription factor activity, RNA polymerase II-specific|DNA-binding transcription repressor activity, RNA polymerase II-specific|DNA-binding transcription activator activity, RNA polymerase II-specific|branching i…	mmu04350	TGF-beta signaling pathway	Homeobox
Bcan	24.8673	38.4972	11.2374	0.293505	-1.76854	0.0236599	0.658871	Down	brevican	GO:0001501,GO:0005509,GO:0005540,GO:0005576,GO:0005615,GO:0007155,GO:0007160,GO:0007417,GO:0009986,GO:0021766,GO:0030246,GO:0030424,GO:0030425,GO:0031012,GO:0031225,GO:0033268,GO:0043194,GO:0045202,GO:0060074,GO:0072534,GO:0098966,GO:0098978,GO:0098982,GO:1990138	skeletal system development|calcium ion binding|hyaluronic acid binding|extracellular region|extracellular space|cell adhesion|cell-matrix adhesion|central nervous system development|cell surface|hippocampus development|carbohydrate binding|axon|dendrite|extracellular matrix|anchored component of membrane|node of Ranvier|axon initial segment|synapse|synapse maturation|perineuronal net|perisynapti…
Cidec	287.558	510.096	65.0199	0.127534	-2.97105	0.0237752	0.658871	Down	cell death-inducing DFFA-like effector c	GO:0005634,GO:0005783,GO:0005811,GO:0005829,GO:0006915,GO:0034389,GO:0042981,GO:0097194	nucleus|endoplasmic reticulum|lipid droplet|cytosol|apoptotic process|lipid droplet organization|regulation of apoptotic process|execution phase of apoptosis
Tgtp2	1259.99	1746.72	773.267	0.442638	-1.1758	0.0238025	0.658871	Down	T cell specific GTPase 2	GO:0003924,GO:0005789,GO:0006952,GO:0035458	GTPase activity|endoplasmic reticulum membrane|defense response|cellular response to interferon-beta
Shank1	15.1598	26.5531	3.7666	0.142719	-2.80875	0.0241495	0.659066	Down	SH3 and multiple ankyrin repeat domains 1	GO:0005515,GO:0005737,GO:0005886,GO:0007399,GO:0007616,GO:0008022,GO:0008306,GO:0008328,GO:0014069,GO:0016020,GO:0017124,GO:0017146,GO:0030054,GO:0030154,GO:0030159,GO:0030160,GO:0030425,GO:0030534,GO:0031877,GO:0032232,GO:0035176,GO:0035255,GO:0035418,GO:0042048,GO:0042802,GO:0043005,GO:0043197,GO:0044877,GO:0045202,GO:0045211,GO:0046959,GO:0050885,GO:0050894,GO:0060013,GO:0060074,GO:0060076,GO:…	protein binding|cytoplasm|plasma membrane|nervous system development|long-term memory|protein C-terminus binding|associative learning|ionotropic glutamate receptor complex|postsynaptic density|membrane|SH3 domain binding|NMDA selective glutamate receptor complex|cell junction|cell differentiation|signaling receptor complex adaptor activity|synaptic receptor adaptor activity|dendrite|adult behavio…	mmu04724	Glutamatergic synapse
Tceal7	5.593	11.186	0	0.0173149	-5.85184	0.024642	0.661499	Down	transcription elongation factor A (SII)-like 7	GO:0005634,GO:0005654,GO:0032088,GO:0045892,GO:0050699	nucleus|nucleoplasm|negative regulation of NF-kappaB transcription factor activity|negative regulation of transcription, DNA-templated|WW domain binding
Ddn	20.9557	33.55	8.36131	0.247071	-2.017	0.024656	0.661499	Down	dendrin	GO:0000978,GO:0000981,GO:0005634,GO:0005737,GO:0005783,GO:0005886,GO:0016020,GO:0030054,GO:0030425,GO:0042995,GO:0045202,GO:0045211,GO:0045944	RNA polymerase II cis-regulatory region sequence-specific DNA binding|DNA-binding transcription factor activity, RNA polymerase II-specific|nucleus|cytoplasm|endoplasmic reticulum|plasma membrane|membrane|cell junction|dendrite|cell projection|synapse|postsynaptic membrane|positive regulation of transcription by RNA polymerase II
Gria1	7.8795	14.3116	1.44743	0.0994346	-3.33011	0.0247705	0.661499	Down	glutamate receptor, ionotropic, AMPA1 (alpha 1)	GO:0001540,GO:0001919,GO:0001965,GO:0004970,GO:0004971,GO:0005216,GO:0005515,GO:0005768,GO:0005769,GO:0005783,GO:0005789,GO:0005829,GO:0005886,GO:0005911,GO:0006811,GO:0007268,GO:0007616,GO:0008021,GO:0008022,GO:0008179,GO:0008328,GO:0009636,GO:0009986,GO:0014069,GO:0015276,GO:0016020,GO:0016021,GO:0019228,GO:0019865,GO:0019901,GO:0019904,GO:0030054,GO:0030165,GO:0030425,GO:0030672,GO:0031267,GO:…	amyloid-beta binding|regulation of receptor recycling|G-protein alpha-subunit binding|ionotropic glutamate receptor activity|AMPA glutamate receptor activity|ion channel activity|protein binding|endosome|early endosome|endoplasmic reticulum|endoplasmic reticulum membrane|cytosol|plasma membrane|cell-cell junction|ion transport|chemical synaptic transmission|long-term memory|synaptic vesicle|prote…	mmu04024,mmu04080,mmu04713,mmu04720,mmu04723,mmu04724,mmu04728,mmu04730,mmu05014,mmu05016,mmu05017,mmu05022,mmu05031,mmu05033	cAMP signaling pathway|Neuroactive ligand-receptor interaction|Circadian entrainment|Long-term potentiation|Retrograde endocannabinoid signaling|Glutamatergic synapse|Dopaminergic synapse|Long-term depression|Amyotrophic lateral sclerosis|Huntington disease|Spinocerebellar ataxia|Pathways of neurodegeneration - multiple diseases|Amphetamine addiction|Nicotine addiction
Kcnq2	6.48447	11.6005	1.36843	0.118958	-3.07147	0.024786	0.661499	Down	potassium voltage-gated channel, subfamily Q, member 2	GO:0005216,GO:0005244,GO:0005249,GO:0005251,GO:0005267,GO:0005515,GO:0005516,GO:0005886,GO:0005887,GO:0006811,GO:0006813,GO:0008076,GO:0009986,GO:0016020,GO:0016021,GO:0019226,GO:0030506,GO:0032991,GO:0033268,GO:0034765,GO:0043194,GO:0047485,GO:0055085,GO:0060081,GO:0071805	ion channel activity|voltage-gated ion channel activity|voltage-gated potassium channel activity|delayed rectifier potassium channel activity|potassium channel activity|protein binding|calmodulin binding|plasma membrane|integral component of plasma membrane|ion transport|potassium ion transport|voltage-gated potassium channel complex|cell surface|membrane|integral component of membrane|transmissi…	mmu04725	Cholinergic synapse
Apol6	43.9298	77.064	10.7955	0.140966	-2.82659	0.0248251	0.661499	Down	apolipoprotein L 6	GO:0008289	lipid binding
Bpifb1	58.394	116.45	0.338098	0.00293392	-8.41295	0.0249882	0.661499	Down	BPI fold containing family B, member 1	GO:0002227,GO:0002376,GO:0005576,GO:0005615,GO:0008289,GO:0034144,GO:0045087	innate immune response in mucosa|immune system process|extracellular region|extracellular space|lipid binding|negative regulation of toll-like receptor 4 signaling pathway|innate immune response
Scg3	8.08478	14.7382	1.43139	0.0962988	-3.37634	0.0250121	0.661499	Down	secretogranin III	GO:0005515,GO:0005576,GO:0016020,GO:0030667,GO:0031410,GO:0033366	protein binding|extracellular region|membrane|secretory granule membrane|cytoplasmic vesicle|protein localization to secretory granule
Acer1	10.1375	19.9684	0.30662	0.0188982	-5.72561	0.0250654	0.661816	Down	alkaline ceramidase 1	GO:0005783,GO:0006629,GO:0006665,GO:0006672,GO:0010446,GO:0016020,GO:0016021,GO:0016787,GO:0016811,GO:0017040,GO:0019216,GO:0030148,GO:0030154,GO:0033561,GO:0046512,GO:0046514,GO:0046872,GO:0048733,GO:0071277,GO:0071633,GO:0102121	endoplasmic reticulum|lipid metabolic process|sphingolipid metabolic process|ceramide metabolic process|response to alkaline pH|membrane|integral component of membrane|hydrolase activity|hydrolase activity, acting on carbon-nitrogen (but not peptide) bonds, in linear amides|N-acylsphingosine amidohydrolase activity|regulation of lipid metabolic process|sphingolipid biosynthetic process|cell diffe…	mmu00600,mmu04071	Sphingolipid metabolism|Sphingolipid signaling pathway
B4galnt3	96.2579	171.065	21.4511	0.125204	-2.99765	0.0251605	0.662148	Down	beta-1,4-N-acetyl-galactosaminyl transferase 3	GO:0005794,GO:0008376,GO:0016020,GO:0016021,GO:0016740,GO:0032580,GO:0033842,GO:0043231	Golgi apparatus|acetylgalactosaminyltransferase activity|membrane|integral component of membrane|transferase activity|Golgi cisterna membrane|N-acetyl-beta-glucosaminyl-glycoprotein 4-beta-N-acetylgalactosaminyltransferase activity|intracellular membrane-bounded organelle	mmu00513	Various types of N-glycan biosynthesis
Agmo	52.8099	76.8611	28.7586	0.375764	-1.4121	0.0257387	0.66629	Down	alkylglycerol monooxygenase	GO:0005506,GO:0005783,GO:0006643,GO:0008610,GO:0016020,GO:0016021,GO:0016491,GO:0046485,GO:0050479	iron ion binding|endoplasmic reticulum|membrane lipid metabolic process|lipid biosynthetic process|membrane|integral component of membrane|oxidoreductase activity|ether lipid metabolic process|glyceryl-ether monooxygenase activity
Spock3	5.05457	9.69205	0.417094	0.038943	-4.68249	0.0262284	0.672579	Down	sparc/osteonectin, cwcv and kazal-like domains proteoglycan 3	GO:0004857,GO:0005509,GO:0005539,GO:0005576,GO:0005615,GO:0008191,GO:0010466,GO:0010951,GO:0019800,GO:0030414,GO:0031012	enzyme inhibitor activity|calcium ion binding|glycosaminoglycan binding|extracellular region|extracellular space|metalloendopeptidase inhibitor activity|negative regulation of peptidase activity|negative regulation of endopeptidase activity|peptide cross-linking via chondroitin 4-sulfate glycosaminoglycan|peptidase inhibitor activity|extracellular matrix
Sema3g	169.65	239.845	99.4546	0.41518	-1.26819	0.0267371	0.679105	Down	sema domain, immunoglobulin domain (Ig), short basic domain, secreted, (semaphorin) 3G	GO:0001755,GO:0005102,GO:0005576,GO:0005615,GO:0005887,GO:0007411,GO:0030215,GO:0030335,GO:0030517,GO:0045499,GO:0048843,GO:0050919,GO:0071526	neural crest cell migration|signaling receptor binding|extracellular region|extracellular space|integral component of plasma membrane|axon guidance|semaphorin receptor binding|positive regulation of cell migration|negative regulation of axon extension|chemorepellent activity|negative regulation of axon extension involved in axon guidance|negative chemotaxis|semaphorin-plexin signaling pathway	mmu04360	Axon guidance
Nrxn1	8.80105	15.9431	1.65901	0.106083	-3.23674	0.0270859	0.684225	Down	neurexin I	GO:0001525,GO:0004888,GO:0005102,GO:0005105,GO:0005246,GO:0005509,GO:0005515,GO:0005730,GO:0005783,GO:0005886,GO:0006904,GO:0007155,GO:0007157,GO:0007158,GO:0007165,GO:0007268,GO:0007269,GO:0007416,GO:0007612,GO:0009986,GO:0010628,GO:0010629,GO:0010739,GO:0016020,GO:0016021,GO:0016339,GO:0021707,GO:0030054,GO:0030139,GO:0030534,GO:0031175,GO:0031965,GO:0031982,GO:0032991,GO:0033130,GO:0033138,GO:…	angiogenesis|transmembrane signaling receptor activity|signaling receptor binding|type 1 fibroblast growth factor receptor binding|calcium channel regulator activity|calcium ion binding|protein binding|nucleolus|endoplasmic reticulum|plasma membrane|vesicle docking involved in exocytosis|cell adhesion|heterophilic cell-cell adhesion via plasma membrane cell adhesion molecules|neuron cell-cell adh…	mmu04514	Cell adhesion molecules
Thbs4	771.034	1154.13	387.933	0.336241	-1.57243	0.0274331	0.689138	Down	thrombospondin 4	GO:0001938,GO:0001968,GO:0005178,GO:0005201,GO:0005509,GO:0005515,GO:0005518,GO:0005576,GO:0005604,GO:0005615,GO:0005783,GO:0006986,GO:0007155,GO:0007399,GO:0008083,GO:0008201,GO:0016529,GO:0031012,GO:0031594,GO:0034103,GO:0034976,GO:0042802,GO:0043237,GO:0048266,GO:0048771,GO:0048812,GO:0050731,GO:0051451,GO:0051781,GO:0062023,GO:0071603,GO:0090023	positive regulation of endothelial cell proliferation|fibronectin binding|integrin binding|extracellular matrix structural constituent|calcium ion binding|protein binding|collagen binding|extracellular region|basement membrane|extracellular space|endoplasmic reticulum|response to unfolded protein|cell adhesion|nervous system development|growth factor activity|heparin binding|sarcoplasmic reticulu…	mmu04145,mmu04151,mmu04510,mmu04512,mmu05144,mmu05165	Phagosome|PI3K-Akt signaling pathway|Focal adhesion|ECM-receptor interaction|Malaria|Human papillomavirus infection
Ppm1e	20.8832	32.2642	9.50211	0.291363	-1.77911	0.0275282	0.689913	Down	protein phosphatase 1E (PP2C domain containing)	GO:0004721,GO:0004722,GO:0005634,GO:0005654,GO:0005730,GO:0005737,GO:0005739,GO:0006469,GO:0006470,GO:0016787,GO:0016791,GO:0032991,GO:0035690,GO:0035970,GO:0043169,GO:0046872,GO:0051496,GO:0106306,GO:0106307	phosphoprotein phosphatase activity|protein serine/threonine phosphatase activity|nucleus|nucleoplasm|nucleolus|cytoplasm|mitochondrion|negative regulation of protein kinase activity|protein dephosphorylation|hydrolase activity|phosphatase activity|protein-containing complex|cellular response to drug|peptidyl-threonine dephosphorylation|cation binding|metal ion binding|positive regulation of stre…
Dio2	41.4405	60.3801	22.5009	0.373095	-1.42239	0.0276194	0.689913	Down	deiodinase, iodothyronine, type II	GO:0004800,GO:0006590,GO:0009409,GO:0016020,GO:0016021,GO:0016491,GO:0031625,GO:0033798,GO:0042403,GO:0042404,GO:0042446,GO:0050873,GO:0070460,GO:0120162	thyroxine 5'-deiodinase activity|thyroid hormone generation|response to cold|membrane|integral component of membrane|oxidoreductase activity|ubiquitin protein ligase binding|thyroxine 5-deiodinase activity|thyroid hormone metabolic process|thyroid hormone catabolic process|hormone biosynthetic process|brown fat cell differentiation|thyroid-stimulating hormone secretion|positive regulation of cold…	mmu04919	Thyroid hormone signaling pathway
Bmerb1	6.09093	11.2305	0.951338	0.0886393	-3.49591	0.0277509	0.689913	Down	bMERB domain containing 1	GO:0005515,GO:0007026,GO:0015630,GO:0021822	protein binding|negative regulation of microtubule depolymerization|microtubule cytoskeleton|negative regulation of cell motility involved in cerebral cortex radial glia guided migration
Ptgs1	123.891	167.373	80.41	0.481344	-1.05486	0.0278388	0.689913	Down	prostaglandin-endoperoxide synthase 1	GO:0001516,GO:0001750,GO:0004601,GO:0004666,GO:0005634,GO:0005635,GO:0005737,GO:0005783,GO:0005794,GO:0006629,GO:0006631,GO:0006633,GO:0006693,GO:0006954,GO:0006979,GO:0007612,GO:0007613,GO:0008217,GO:0010700,GO:0016020,GO:0016491,GO:0019233,GO:0019371,GO:0020037,GO:0030216,GO:0032811,GO:0035633,GO:0042127,GO:0043231,GO:0045907,GO:0045987,GO:0046872,GO:0051213	prostaglandin biosynthetic process|photoreceptor outer segment|peroxidase activity|prostaglandin-endoperoxide synthase activity|nucleus|nuclear envelope|cytoplasm|endoplasmic reticulum|Golgi apparatus|lipid metabolic process|fatty acid metabolic process|fatty acid biosynthetic process|prostaglandin metabolic process|inflammatory response|response to oxidative stress|learning|memory|regulation of …	mmu00590,mmu04611,mmu04726,mmu04923	Arachidonic acid metabolism|Platelet activation|Serotonergic synapse|Regulation of lipolysis in adipocytes
Gria2	7.61808	13.8992	1.33695	0.0976585	-3.35611	0.0281249	0.689913	Down	glutamate receptor, ionotropic, AMPA2 (alpha 2)	GO:0000149,GO:0001540,GO:0001919,GO:0004970,GO:0004971,GO:0005216,GO:0005234,GO:0005515,GO:0005783,GO:0005886,GO:0005887,GO:0006811,GO:0007268,GO:0008021,GO:0008092,GO:0009986,GO:0014069,GO:0015276,GO:0015277,GO:0016020,GO:0016021,GO:0019865,GO:0019901,GO:0030054,GO:0030165,GO:0030425,GO:0030426,GO:0030672,GO:0031623,GO:0032279,GO:0032281,GO:0032839,GO:0032991,GO:0035235,GO:0035254,GO:0036477,GO:…	SNARE binding|amyloid-beta binding|regulation of receptor recycling|ionotropic glutamate receptor activity|AMPA glutamate receptor activity|ion channel activity|extracellularly glutamate-gated ion channel activity|protein binding|endoplasmic reticulum|plasma membrane|integral component of plasma membrane|ion transport|chemical synaptic transmission|synaptic vesicle|cytoskeletal protein binding|ce…	mmu04024,mmu04080,mmu04713,mmu04720,mmu04723,mmu04724,mmu04728,mmu04730,mmu05014,mmu05016,mmu05017,mmu05022,mmu05030,mmu05031,mmu05033	cAMP signaling pathway|Neuroactive ligand-receptor interaction|Circadian entrainment|Long-term potentiation|Retrograde endocannabinoid signaling|Glutamatergic synapse|Dopaminergic synapse|Long-term depression|Amyotrophic lateral sclerosis|Huntington disease|Spinocerebellar ataxia|Pathways of neurodegeneration - multiple diseases|Cocaine addiction|Amphetamine addiction|Nicotine addiction
Tlr12	42.0341	67.6182	16.45	0.244917	-2.02964	0.0281754	0.689913	Down	toll-like receptor 12	GO:0002224,GO:0002376,GO:0004888,GO:0005887,GO:0006954,GO:0006955,GO:0007165,GO:0016020,GO:0016021,GO:0016787,GO:0038023,GO:0042832,GO:0045087,GO:0050135,GO:0061809	toll-like receptor signaling pathway|immune system process|transmembrane signaling receptor activity|integral component of plasma membrane|inflammatory response|immune response|signal transduction|membrane|integral component of membrane|hydrolase activity|signaling receptor activity|defense response to protozoan|innate immune response|NAD(P)+ nucleosidase activity|NAD+ nucleotidase, cyclic ADP-ri…
Itga7	132.991	185.023	80.9585	0.438163	-1.19046	0.0295424	0.702486	Down	integrin alpha 7	GO:0005178,GO:0005515,GO:0005737,GO:0005927,GO:0007155,GO:0007229,GO:0008305,GO:0008360,GO:0009986,GO:0016020,GO:0016021,GO:0016477,GO:0031594,GO:0034113,GO:0034677,GO:0042383,GO:0043236,GO:0044877,GO:0046872,GO:0048514,GO:0050839	integrin binding|protein binding|cytoplasm|muscle tendon junction|cell adhesion|integrin-mediated signaling pathway|integrin complex|regulation of cell shape|cell surface|membrane|integral component of membrane|cell migration|neuromuscular junction|heterotypic cell-cell adhesion|integrin alpha7-beta1 complex|sarcolemma|laminin binding|protein-containing complex binding|metal ion binding|blood ves…	mmu04151,mmu04510,mmu04512,mmu04810,mmu05165,mmu05410,mmu05412,mmu05414	PI3K-Akt signaling pathway|Focal adhesion|ECM-receptor interaction|Regulation of actin cytoskeleton|Human papillomavirus infection|Hypertrophic cardiomyopathy|Arrhythmogenic right ventricular cardiomyopathy|Dilated cardiomyopathy
Prb1	115.807	230.939	0.676197	0.00294525	-8.40739	0.0297223	0.70426	Down	proline-rich protein BstNI subfamily 1			mmu04970	Salivary secretion
Ddx60	149.122	204.869	93.3746	0.456749	-1.13053	0.029792	0.70426	Down	DExD/H box helicase 60	GO:0003690,GO:0003723,GO:0003725,GO:0003727,GO:0005515,GO:0005737,GO:0005829,GO:0009615,GO:0045111,GO:0051607,GO:1900245,GO:1900246	double-stranded DNA binding|RNA binding|double-stranded RNA binding|single-stranded RNA binding|protein binding|cytoplasm|cytosol|response to virus|intermediate filament cytoskeleton|defense response to virus|positive regulation of MDA-5 signaling pathway|positive regulation of RIG-I signaling pathway
Zfp469	226.329	318.438	134.219	0.422307	-1.24364	0.0299246	0.70426	Down	zinc finger protein 469					zf-C2H2
Kcnk7	6.48706	12.2979	0.676197	0.0559011	-4.16098	0.0303946	0.709663	Down	potassium channel, subfamily K, member 7	GO:0005244,GO:0005267,GO:0005887,GO:0006811,GO:0006813,GO:0016020,GO:0016021,GO:0022841,GO:0030322,GO:0034765,GO:0071805	voltage-gated ion channel activity|potassium channel activity|integral component of plasma membrane|ion transport|potassium ion transport|membrane|integral component of membrane|potassium ion leak channel activity|stabilization of membrane potential|regulation of ion transmembrane transport|potassium ion transmembrane transport
Slc23a3	7.14221	12.6094	1.67505	0.135003	-2.88894	0.0305845	0.710403	Down	solute carrier family 23 (nucleobase transporters), member 3	GO:0005215,GO:0005737,GO:0016020,GO:0016021,GO:0022857,GO:0055085	transporter activity|cytoplasm|membrane|integral component of membrane|transmembrane transporter activity|transmembrane transport
Atp6v1c2	18.5846	29.0376	8.13159	0.281781	-1.82735	0.0308825	0.710765	Down	ATPase, H+ transporting, lysosomal V1 subunit C2	GO:0000221,GO:0006811,GO:0015078,GO:0030177,GO:0033180,GO:0042802,GO:0046961,GO:1902600	vacuolar proton-transporting V-type ATPase, V1 domain|ion transport|proton transmembrane transporter activity|positive regulation of Wnt signaling pathway|proton-transporting V-type ATPase, V1 domain|identical protein binding|proton-transporting ATPase activity, rotational mechanism|proton transmembrane transport	mmu00190,mmu04145,mmu04150,mmu04721,mmu04966,mmu05165,mmu05323	Oxidative phosphorylation|Phagosome|mTOR signaling pathway|Synaptic vesicle cycle|Collecting duct acid secretion|Human papillomavirus infection|Rheumatoid arthritis
Tgtp1	606.849	879.881	333.816	0.379252	-1.39877	0.0309992	0.710765	Down	T cell specific GTPase 1	GO:0003924,GO:0005525,GO:0005789,GO:0006952,GO:0006955,GO:0009615,GO:0009617,GO:0034341,GO:0035455,GO:0035458	GTPase activity|GTP binding|endoplasmic reticulum membrane|defense response|immune response|response to virus|response to bacterium|response to interferon-gamma|response to interferon-alpha|cellular response to interferon-beta
Myoz3	9.79631	17.1784	2.41421	0.141291	-2.82326	0.0311216	0.711535	Down	myozenin 3	GO:0003779,GO:0005515,GO:0005737,GO:0015629,GO:0030018,GO:0031433,GO:0051373	actin binding|protein binding|cytoplasm|actin cytoskeleton|Z disc|telethonin binding|FATZ binding
Cend1	8.75204	15.6014	1.90268	0.125983	-2.9887	0.0316393	0.713198	Down	cell cycle exit and neuronal differentiation 1	GO:0005515,GO:0005739,GO:0007628,GO:0016020,GO:0016021,GO:0021549,GO:0021686,GO:0021702,GO:0021933,GO:0021941,GO:0030154,GO:0030182,GO:0031982	protein binding|mitochondrion|adult walking behavior|membrane|integral component of membrane|cerebellum development|cerebellar granular layer maturation|cerebellar Purkinje cell differentiation|radial glia guided migration of cerebellar granule cell|negative regulation of cerebellar granule cell precursor proliferation|cell differentiation|neuron differentiation|vesicle
Gm34595	6.84407	12.854	0.834188	0.06015	-4.05529	0.0319387	0.717927	Down
Acoxl	11.9538	21.8001	2.10759	0.0966847	-3.37057	0.0320873	0.718245	Down	acyl-Coenzyme A oxidase-like	GO:0003997,GO:0005504,GO:0005777,GO:0006631,GO:0006635,GO:0016491,GO:0016627,GO:0033540,GO:0050660,GO:0055088,GO:0071949	acyl-CoA oxidase activity|fatty acid binding|peroxisome|fatty acid metabolic process|fatty acid beta-oxidation|oxidoreductase activity|oxidoreductase activity, acting on the CH-CH group of donors|fatty acid beta-oxidation using acyl-CoA oxidase|flavin adenine dinucleotide binding|lipid homeostasis|FAD binding
Gm3325	128.639	171.646	85.6326	0.497746	-1.00652	0.0327666	0.724284	Down	predicted gene 3325
Bpifb2	10.5047	21.0094	0	0.00921901	-6.76117	0.0331217	0.724284	Down	BPI fold containing family B, member 2	GO:0005576,GO:0008289	extracellular region|lipid binding
Dsg1b	12.043	22.1358	1.95019	0.0896524	-3.47951	0.0332839	0.724284	Down	desmoglein 1 beta	GO:0005509,GO:0005886,GO:0005911,GO:0007155,GO:0007156,GO:0009898,GO:0016020,GO:0016021,GO:0016324,GO:0016328,GO:0030054,GO:0030057,GO:0045295,GO:0046872,GO:0098609	calcium ion binding|plasma membrane|cell-cell junction|cell adhesion|homophilic cell adhesion via plasma membrane adhesion molecules|cytoplasmic side of plasma membrane|membrane|integral component of membrane|apical plasma membrane|lateral plasma membrane|cell junction|desmosome|gamma-catenin binding|metal ion binding|cell-cell adhesion	mmu05150	Staphylococcus aureus infection
Peg3	35.5243	56.4844	14.5642	0.258228	-1.95328	0.034264	0.732537	Down	paternally expressed 3	GO:0000122,GO:0000977,GO:0000981,GO:0001227,GO:0005634,GO:0005737,GO:0005776,GO:0006357,GO:0006915,GO:0010468,GO:0045944,GO:0046872	negative regulation of transcription by RNA polymerase II|RNA polymerase II transcription regulatory region sequence-specific DNA binding|DNA-binding transcription factor activity, RNA polymerase II-specific|DNA-binding transcription repressor activity, RNA polymerase II-specific|nucleus|cytoplasm|autophagosome|regulation of transcription by RNA polymerase II|apoptotic process|regulation of gene …			zf-C2H2
Nmnat2	57.0241	78.3932	35.6549	0.457026	-1.12965	0.0350758	0.735308	Down	nicotinamide nucleotide adenylyltransferase 2	GO:0000166,GO:0000309,GO:0003824,GO:0004515,GO:0005524,GO:0005737,GO:0005770,GO:0005794,GO:0005802,GO:0005829,GO:0009058,GO:0009435,GO:0016020,GO:0016740,GO:0016779,GO:0019363,GO:0031410,GO:0042995,GO:0045202	nucleotide binding|nicotinamide-nucleotide adenylyltransferase activity|catalytic activity|nicotinate-nucleotide adenylyltransferase activity|ATP binding|cytoplasm|late endosome|Golgi apparatus|trans-Golgi network|cytosol|biosynthetic process|NAD biosynthetic process|membrane|transferase activity|nucleotidyltransferase activity|pyridine nucleotide biosynthetic process|cytoplasmic vesicle|cell pro…	mmu00760	Nicotinate and nicotinamide metabolism
Bpifa2	249501	494065	4936.75	0.0099918	-6.64504	0.0354503	0.735433	Down	BPI fold containing family A, member 2	GO:0001530,GO:0005576,GO:0005615,GO:0008289,GO:0030141,GO:0042742	lipopolysaccharide binding|extracellular region|extracellular space|lipid binding|secretory granule|defense response to bacterium
Sult4a1	8.53777	14.7624	2.31309	0.151432	-2.72326	0.0365899	0.743994	Down	sulfotransferase family 4A, member 1	GO:0005737,GO:0006629,GO:0006790,GO:0008146,GO:0008202,GO:0016740,GO:0042802,GO:0051923	cytoplasm|lipid metabolic process|sulfur compound metabolic process|sulfotransferase activity|steroid metabolic process|transferase activity|identical protein binding|sulfation
Heph	13.0043	21.7232	4.2854	0.200359	-2.31934	0.0366245	0.743994	Down	hephaestin	GO:0004322,GO:0005507,GO:0005886,GO:0006811,GO:0006825,GO:0006826,GO:0006879,GO:0008198,GO:0016020,GO:0016021,GO:0016323,GO:0016491,GO:0030218,GO:0046872,GO:0048471,GO:0055072	ferroxidase activity|copper ion binding|plasma membrane|ion transport|copper ion transport|iron ion transport|cellular iron ion homeostasis|ferrous iron binding|membrane|integral component of membrane|basolateral plasma membrane|oxidoreductase activity|erythrocyte differentiation|metal ion binding|perinuclear region of cytoplasm|iron ion homeostasis	mmu00860,mmu04978	Porphyrin and chlorophyll metabolism|Mineral absorption
Gm3055	10.5524	16.9681	4.13677	0.244645	-2.03124	0.0371669	0.746744	Down	predicted gene 3055			mmu05168	Herpes simplex virus 1 infection
Nefl	19.5745	31.7103	7.43876	0.236178	-2.08206	0.0371923	0.746744	Down	neurofilament, light polypeptide	GO:0000226,GO:0005200,GO:0005515,GO:0005737,GO:0005856,GO:0005882,GO:0005883,GO:0008022,GO:0008089,GO:0008090,GO:0014012,GO:0019896,GO:0019904,GO:0030424,GO:0030426,GO:0030674,GO:0031133,GO:0031594,GO:0033693,GO:0040011,GO:0042802,GO:0042995,GO:0043005,GO:0043209,GO:0043274,GO:0043524,GO:0044877,GO:0045105,GO:0045109,GO:0045110,GO:0048812,GO:0050772,GO:0050885,GO:0051258,GO:0060052,GO:0060074,GO:…	microtubule cytoskeleton organization|structural constituent of cytoskeleton|protein binding|cytoplasm|cytoskeleton|intermediate filament|neurofilament|protein C-terminus binding|anterograde axonal transport|retrograde axonal transport|peripheral nervous system axon regeneration|axonal transport of mitochondrion|protein domain specific binding|axon|growth cone|protein-macromolecule adaptor activi…	mmu05014,mmu05022	Amyotrophic lateral sclerosis|Pathways of neurodegeneration - multiple diseases
Gm12250	477.547	729.765	225.33	0.308721	-1.69562	0.0373211	0.747179	Down	predicted gene 12250
Alpk2	37.352	63.7583	10.9457	0.172114	-2.53856	0.0378722	0.74804	Down	alpha-kinase 2	GO:0003007,GO:0003308,GO:0004674,GO:0005524,GO:0005886,GO:0006468,GO:0010468,GO:0016020,GO:0016301,GO:0016310,GO:0016323,GO:0016740,GO:0030010,GO:0042981,GO:0055013,GO:0106310,GO:0106311,GO:1905223	heart morphogenesis|negative regulation of Wnt signaling pathway involved in heart development|protein serine/threonine kinase activity|ATP binding|plasma membrane|protein phosphorylation|regulation of gene expression|membrane|kinase activity|phosphorylation|basolateral plasma membrane|transferase activity|establishment of cell polarity|regulation of apoptotic process|cardiac muscle cell developm…
Col6a3	1198.27	1607.67	788.872	0.490863	-1.02661	0.0382563	0.750256	Down	collagen, type VI, alpha 3	GO:0005581,GO:0005615,GO:0030020,GO:0031012,GO:0042383,GO:0062023	collagen trimer|extracellular space|extracellular matrix structural constituent conferring tensile strength|extracellular matrix|sarcolemma|collagen-containing extracellular matrix	mmu04151,mmu04510,mmu04512,mmu04974,mmu05165	PI3K-Akt signaling pathway|Focal adhesion|ECM-receptor interaction|Protein digestion and absorption|Human papillomavirus infection
Dner	4.95103	9.25735	0.644718	0.072554	-3.7848	0.0383558	0.750585	Down	delta/notch-like EGF repeat containing	GO:0005112,GO:0005509,GO:0005769,GO:0005886,GO:0007219,GO:0007220,GO:0007275,GO:0010001,GO:0016020,GO:0016021,GO:0030154,GO:0030425,GO:0043025,GO:0048741	Notch binding|calcium ion binding|early endosome|plasma membrane|Notch signaling pathway|Notch receptor processing|multicellular organism development|glial cell differentiation|membrane|integral component of membrane|cell differentiation|dendrite|neuronal cell body|skeletal muscle fiber development
Cadps	5.68633	10.7594	0.61324	0.0604974	-4.04698	0.0386199	0.752876	Down	Ca2+-dependent secretion activator	GO:0005509,GO:0005515,GO:0005546,GO:0006887,GO:0008289,GO:0015031,GO:0016020,GO:0016050,GO:0016079,GO:0016082,GO:0019901,GO:0030054,GO:0031045,GO:0031410,GO:0045202,GO:0045921,GO:0045956,GO:0046872,GO:0050432,GO:0098674,GO:0098793,GO:0098978,GO:0099525,GO:1990504	calcium ion binding|protein binding|phosphatidylinositol-4,5-bisphosphate binding|exocytosis|lipid binding|protein transport|membrane|vesicle organization|synaptic vesicle exocytosis|synaptic vesicle priming|protein kinase binding|cell junction|dense core granule|cytoplasmic vesicle|synapse|positive regulation of exocytosis|positive regulation of calcium ion-dependent exocytosis|metal ion binding…
Il18bp	352.239	490.469	214.009	0.436326	-1.19652	0.0390808	0.755547	Down	interleukin 18 binding protein	GO:0005576,GO:0005615,GO:0042007,GO:0042088	extracellular region|extracellular space|interleukin-18 binding|T-helper 1 type immune response
Lmcd1	228.196	328.48	127.913	0.388957	-1.36232	0.0393523	0.758052	Down	LIM and cysteine-rich domains 1	GO:0000122,GO:0003714,GO:0005515,GO:0005634,GO:0005737,GO:0008270,GO:0010611,GO:0046872,GO:0070886	negative regulation of transcription by RNA polymerase II|transcription corepressor activity|protein binding|nucleus|cytoplasm|zinc ion binding|regulation of cardiac muscle hypertrophy|metal ion binding|positive regulation of calcineurin-NFAT signaling cascade
Ogn	139.29	200.176	78.404	0.391424	-1.3532	0.0397426	0.760998	Down	osteoglycin	GO:0005576,GO:0005615,GO:0008083,GO:0030021,GO:0062023	extracellular region|extracellular space|growth factor activity|extracellular matrix structural constituent conferring compression resistance|collagen-containing extracellular matrix
Panx3	4.96426	9.92852	0	0.0195088	-5.67973	0.0399683	0.762196	Down	pannexin 3	GO:0005886,GO:0005921,GO:0006811,GO:0006812,GO:0007267,GO:0015267,GO:0016020,GO:0016021,GO:0022829,GO:0030054,GO:0032732	plasma membrane|gap junction|ion transport|cation transport|cell-cell signaling|channel activity|membrane|integral component of membrane|wide pore channel activity|cell junction|positive regulation of interleukin-1 production
S1pr5	4.85003	8.97634	0.723714	0.0789569	-3.66279	0.0404647	0.765988	Down	sphingosine-1-phosphate receptor 5	GO:0004930,GO:0005737,GO:0005886,GO:0007165,GO:0007186,GO:0007189,GO:0016020,GO:0016021,GO:0019222,GO:0038036	G protein-coupled receptor activity|cytoplasm|plasma membrane|signal transduction|G protein-coupled receptor signaling pathway|adenylate cyclase-activating G protein-coupled receptor signaling pathway|membrane|integral component of membrane|regulation of metabolic process|sphingosine-1-phosphate receptor activity	mmu04071,mmu04080	Sphingolipid signaling pathway|Neuroactive ligand-receptor interaction
Asb5	76.1831	134.172	18.1944	0.135862	-2.87979	0.0405768	0.765988	Down	ankyrin repeat and SOCs box-containing 5	GO:0016567,GO:0035556,GO:0045732	protein ubiquitination|intracellular signal transduction|positive regulation of protein catabolic process
B3gat1	4.03656	7.73503	0.338098	0.0487936	-4.35717	0.0415761	0.773838	Down	beta-1,3-glucuronyltransferase 1 (glucuronosyltransferase P)	GO:0000139,GO:0005576,GO:0005783,GO:0005789,GO:0005794,GO:0005975,GO:0008499,GO:0015018,GO:0016020,GO:0016021,GO:0016740,GO:0043231,GO:0046872,GO:0050650	Golgi membrane|extracellular region|endoplasmic reticulum|endoplasmic reticulum membrane|Golgi apparatus|carbohydrate metabolic process|UDP-galactose:beta-N-acetylglucosamine beta-1,3-galactosyltransferase activity|galactosylgalactosylxylosylprotein 3-beta-glucuronosyltransferase activity|membrane|integral component of membrane|transferase activity|intracellular membrane-bounded organelle|metal i…	mmu00515	Mannose type O-glycan biosynthesis
Anks1b	7.68133	13.7981	1.56458	0.117734	-3.0864	0.0417904	0.773838	Down	ankyrin repeat and sterile alpha motif domain containing 1B	GO:0005515,GO:0005634,GO:0005737,GO:0005829,GO:0005886,GO:0014069,GO:0030054,GO:0042995,GO:0043231,GO:0045202,GO:0046875,GO:0048013,GO:0097120,GO:0098685,GO:0098686,GO:0098978,GO:0099092,GO:0099523,GO:0099527,GO:1900383	protein binding|nucleus|cytoplasm|cytosol|plasma membrane|postsynaptic density|cell junction|cell projection|intracellular membrane-bounded organelle|synapse|ephrin receptor binding|ephrin receptor signaling pathway|receptor localization to synapse|Schaffer collateral - CA1 synapse|hippocampal mossy fiber to CA3 synapse|glutamatergic synapse|postsynaptic density, intracellular component|presynapt…
Caly	5.79546	10.5291	1.06181	0.100316	-3.31738	0.0427957	0.776022	Down	calcyon neuron-specific vesicular protein	GO:0005768,GO:0005886,GO:0005887,GO:0006897,GO:0007212,GO:0008089,GO:0016020,GO:0016021,GO:0016197,GO:0030424,GO:0031410,GO:0032051,GO:0044877,GO:0045807,GO:0048268,GO:0098843,GO:0098884,GO:0098978,GO:1905445,GO:2001019	endosome|plasma membrane|integral component of plasma membrane|endocytosis|dopamine receptor signaling pathway|anterograde axonal transport|membrane|integral component of membrane|endosomal transport|axon|cytoplasmic vesicle|clathrin light chain binding|protein-containing complex binding|positive regulation of endocytosis|clathrin coat assembly|postsynaptic endocytic zone|postsynaptic neurotransm…	mmu04728	Dopaminergic synapse
Clic5	137.059	222.56	51.5574	0.23195	-2.10812	0.0428812	0.776022	Down	chloride intracellular channel 5	GO:0002021,GO:0002024,GO:0005244,GO:0005254,GO:0005634,GO:0005737,GO:0005794,GO:0005856,GO:0005886,GO:0006749,GO:0006811,GO:0006821,GO:0007601,GO:0007605,GO:0008104,GO:0015629,GO:0016020,GO:0016021,GO:0032420,GO:0032421,GO:0034707,GO:0034765,GO:0050885,GO:0050896,GO:0060088	response to dietary excess|diet induced thermogenesis|voltage-gated ion channel activity|chloride channel activity|nucleus|cytoplasm|Golgi apparatus|cytoskeleton|plasma membrane|glutathione metabolic process|ion transport|chloride transport|visual perception|sensory perception of sound|protein localization|actin cytoskeleton|membrane|integral component of membrane|stereocilium|stereocilium bundle…
Runx1t1	3.67039	7.34078	0	0.0263844	-5.24417	0.0430232	0.776022	Down	RUNX1 translocation partner 1	GO:0003677,GO:0003714,GO:0005515,GO:0005634,GO:0005654,GO:0006351,GO:0006355,GO:0016363,GO:0042802,GO:0045444,GO:0045599,GO:0045892,GO:0046872,GO:0051101,GO:0140297	DNA binding|transcription corepressor activity|protein binding|nucleus|nucleoplasm|transcription, DNA-templated|regulation of transcription, DNA-templated|nuclear matrix|identical protein binding|fat cell differentiation|negative regulation of fat cell differentiation|negative regulation of transcription, DNA-templated|metal ion binding|regulation of DNA binding|DNA-binding transcription factor b…	mmu05200,mmu05202,mmu05221	Pathways in cancer|Transcriptional misregulation in cancer|Acute myeloid leukemia
Slc6a19	7.85708	14.6999	1.0143	0.0699671	-3.83718	0.0431288	0.776022	Down	solute carrier family 6 (neurotransmitter transporter), member 19	GO:0005515,GO:0005886,GO:0005887,GO:0006865,GO:0015175,GO:0015293,GO:0015804,GO:0016020,GO:0016021,GO:0016324,GO:0031526,GO:0035725	protein binding|plasma membrane|integral component of plasma membrane|amino acid transport|neutral amino acid transmembrane transporter activity|symporter activity|neutral amino acid transport|membrane|integral component of membrane|apical plasma membrane|brush border membrane|sodium ion transmembrane transport	mmu04974,mmu04978	Protein digestion and absorption|Mineral absorption
Adam22	7.55295	13.0298	2.07611	0.159866	-2.64506	0.0431521	0.776022	Down	a disintegrin and metallopeptidase domain 22	GO:0004222,GO:0005515,GO:0005886,GO:0006508,GO:0008237,GO:0008344,GO:0014037,GO:0016020,GO:0016021,GO:0022011,GO:0030424,GO:0042063,GO:0042995,GO:0098978,GO:0099061,GO:0099645	metalloendopeptidase activity|protein binding|plasma membrane|proteolysis|metallopeptidase activity|adult locomotory behavior|Schwann cell differentiation|membrane|integral component of membrane|myelination in peripheral nervous system|axon|gliogenesis|cell projection|glutamatergic synapse|integral component of postsynaptic density membrane|neurotransmitter receptor localization to postsynaptic s…
Serpini1	22.4945	35.6629	9.326	0.263756	-1.92273	0.0436477	0.776022	Down	serine (or cysteine) peptidase inhibitor, clade I, member 1	GO:0004867,GO:0005576,GO:0005615,GO:0010466,GO:0010951,GO:0010976,GO:0030155,GO:0030414,GO:0031410,GO:0034774,GO:0043025,GO:0060205	serine-type endopeptidase inhibitor activity|extracellular region|extracellular space|negative regulation of peptidase activity|negative regulation of endopeptidase activity|positive regulation of neuron projection development|regulation of cell adhesion|peptidase inhibitor activity|cytoplasmic vesicle|secretory granule lumen|neuronal cell body|cytoplasmic vesicle lumen
Abi3bp	49.8292	80.4331	19.2253	0.239718	-2.06059	0.0442275	0.776022	Down	ABI gene family, member 3 (NESH) binding protein	GO:0005201,GO:0005518,GO:0005539,GO:0005614,GO:0008201,GO:0008285,GO:0010811,GO:0030198,GO:0031012,GO:0062023,GO:1904597,GO:1905209	extracellular matrix structural constituent|collagen binding|glycosaminoglycan binding|interstitial matrix|heparin binding|negative regulation of cell population proliferation|positive regulation of cell-substrate adhesion|extracellular matrix organization|extracellular matrix|collagen-containing extracellular matrix|negative regulation of connective tissue replacement involved in inflammatory re…
F830016B08Rik	18.5759	30.734	6.41779	0.20829	-2.26334	0.0448504	0.776022	Down	RIKEN cDNA F830016B08 gene	GO:0003924,GO:0005789,GO:0006952,GO:0035458	GTPase activity|endoplasmic reticulum membrane|defense response|cellular response to interferon-beta
Car5b	106.757	147.443	66.0707	0.449351	-1.15408	0.0448871	0.776022	Down	carbonic anhydrase 5b, mitochondrial	GO:0004089,GO:0005737,GO:0005739,GO:0006730,GO:0008270,GO:0009617,GO:0016829,GO:0016836,GO:0046872	carbonate dehydratase activity|cytoplasm|mitochondrion|one-carbon metabolic process|zinc ion binding|response to bacterium|lyase activity|hydro-lyase activity|metal ion binding	mmu00910	Nitrogen metabolism
Cst10	2743.08	5455.4	30.767	0.00564037	-7.46999	0.0451071	0.777097	Down	cystatin 10 (chondrocytes)	GO:0002062,GO:0004866,GO:0004869,GO:0005576,GO:0005615,GO:0005737,GO:0005829,GO:0031214,GO:0048469	chondrocyte differentiation|endopeptidase inhibitor activity|cysteine-type endopeptidase inhibitor activity|extracellular region|extracellular space|cytoplasm|cytosol|biomineral tissue development|cell maturation
Cldn6	12.877	20.6658	5.08811	0.248101	-2.011	0.0453202	0.777097	Down	claudin 6	GO:0001618,GO:0005198,GO:0005515,GO:0005886,GO:0005923,GO:0007155,GO:0016020,GO:0016021,GO:0016327,GO:0030054,GO:0045216,GO:0070830	virus receptor activity|structural molecule activity|protein binding|plasma membrane|bicellular tight junction|cell adhesion|membrane|integral component of membrane|apicolateral plasma membrane|cell junction|cell-cell junction organization|bicellular tight junction assembly	mmu04514,mmu04530,mmu04670,mmu05160	Cell adhesion molecules|Tight junction|Leukocyte transendothelial migration|Hepatitis C
Npy	5.77979	10.4663	1.09329	0.102598	-3.28493	0.0453836	0.777097	Down	neuropeptide Y	GO:0001664,GO:0001878,GO:0005179,GO:0005184,GO:0005576,GO:0005615,GO:0005737,GO:0005794,GO:0007218,GO:0007631,GO:0008217,GO:0019731,GO:0019732,GO:0031410,GO:0031841,GO:0043005,GO:0043195,GO:0043204,GO:0045087,GO:0048471,GO:0050829,GO:0050830,GO:0061844,GO:0098992	G protein-coupled receptor binding|response to yeast|hormone activity|neuropeptide hormone activity|extracellular region|extracellular space|cytoplasm|Golgi apparatus|neuropeptide signaling pathway|feeding behavior|regulation of blood pressure|antibacterial humoral response|antifungal humoral response|cytoplasmic vesicle|neuropeptide Y receptor binding|neuron projection|terminal bouton|perikaryon…	mmu04024,mmu04080,mmu04920,mmu04923,mmu05034	cAMP signaling pathway|Neuroactive ligand-receptor interaction|Adipocytokine signaling pathway|Regulation of lipolysis in adipocytes|Alcoholism
Atg9b	30.4427	47.0128	13.8726	0.295635	-1.75811	0.0463674	0.781628	Down	autophagy related 9B	GO:0000045,GO:0000407,GO:0000422,GO:0005737,GO:0005776,GO:0006914,GO:0016020,GO:0016021,GO:0031410,GO:0034497,GO:0044805	autophagosome assembly|phagophore assembly site|autophagy of mitochondrion|cytoplasm|autophagosome|autophagy|membrane|integral component of membrane|cytoplasmic vesicle|protein localization to phagophore assembly site|late nucleophagy	mmu04136,mmu04137,mmu04140	Autophagy - other|Mitophagy - animal|Autophagy - animal
Cldn22	56.5949	100.913	12.2771	0.121656	-3.03912	0.0464019	0.781628	Down	claudin 22	GO:0005198,GO:0005886,GO:0005923,GO:0007155,GO:0016020,GO:0016021,GO:0030054,GO:0070830	structural molecule activity|plasma membrane|bicellular tight junction|cell adhesion|membrane|integral component of membrane|cell junction|bicellular tight junction assembly	mmu04514,mmu04530,mmu04670,mmu05160	Cell adhesion molecules|Tight junction|Leukocyte transendothelial migration|Hepatitis C
Adrb3	6.51188	12.379	0.644718	0.0539075	-4.21337	0.0465465	0.781628	Down	adrenergic receptor, beta 3	GO:0002024,GO:0002025,GO:0004930,GO:0004935,GO:0004939,GO:0005634,GO:0005886,GO:0005887,GO:0007165,GO:0007186,GO:0007189,GO:0007190,GO:0009409,GO:0015052,GO:0016020,GO:0016021,GO:0031649,GO:0031699,GO:0040015,GO:0042755,GO:0042803,GO:0043235,GO:0043410,GO:0050873,GO:0051379,GO:0051380,GO:0071880,GO:0120162	diet induced thermogenesis|norepinephrine-epinephrine-mediated vasodilation involved in regulation of systemic arterial blood pressure|G protein-coupled receptor activity|adrenergic receptor activity|beta-adrenergic receptor activity|nucleus|plasma membrane|integral component of plasma membrane|signal transduction|G protein-coupled receptor signaling pathway|adenylate cyclase-activating G protein…	mmu04020,mmu04022,mmu04080,mmu04714,mmu04923,mmu04924,mmu04970	Calcium signaling pathway|cGMP-PKG signaling pathway|Neuroactive ligand-receptor interaction|Thermogenesis|Regulation of lipolysis in adipocytes|Renin secretion|Salivary secretion
Sh3gl2	7.81722	13.7859	1.84848	0.131666	-2.92504	0.0467431	0.781995	Down	SH3-domain GRB2-like 2	GO:0001933,GO:0002090,GO:0005515,GO:0005737,GO:0005768,GO:0005769,GO:0005829,GO:0006897,GO:0008022,GO:0008289,GO:0010629,GO:0016020,GO:0016191,GO:0019901,GO:0030054,GO:0030672,GO:0031175,GO:0042802,GO:0042995,GO:0043025,GO:0045202,GO:0048471,GO:0048488,GO:0060988,GO:0097441,GO:0097484,GO:0097749,GO:0097753,GO:0098684,GO:0098685,GO:0098686,GO:0098793,GO:0098978,GO:0099050,GO:0099523,GO:1903527,GO:…	negative regulation of protein phosphorylation|regulation of receptor internalization|protein binding|cytoplasm|endosome|early endosome|cytosol|endocytosis|protein C-terminus binding|lipid binding|negative regulation of gene expression|membrane|synaptic vesicle uncoating|protein kinase binding|cell junction|synaptic vesicle membrane|neuron projection development|identical protein binding|cell pro…	mmu04144	Endocytosis
Stmn4	7.13859	12.1221	2.1551	0.175838	-2.50768	0.0471876	0.782894	Down	stathmin-like 4	GO:0005737,GO:0005794,GO:0007019,GO:0015631,GO:0031110,GO:0031175,GO:0042995,GO:0043005	cytoplasm|Golgi apparatus|microtubule depolymerization|tubulin binding|regulation of microtubule polymerization or depolymerization|neuron projection development|cell projection|neuron projection
Dipk2a	49.9782	81.8064	18.1501	0.222006	-2.17133	0.0477152	0.783209	Down	divergent protein kinase domain 2A	GO:0000139,GO:0005576,GO:0005615,GO:0005794,GO:0014066,GO:0030126,GO:0030137,GO:0031410,GO:0034392,GO:0048199,GO:0060038,GO:1900020	Golgi membrane|extracellular region|extracellular space|Golgi apparatus|regulation of phosphatidylinositol 3-kinase signaling|COPI vesicle coat|COPI-coated vesicle|cytoplasmic vesicle|negative regulation of smooth muscle cell apoptotic process|vesicle targeting, to, from or within Golgi|cardiac muscle cell proliferation|positive regulation of protein kinase C activity
Gabrb3	5.24662	9.88001	0.61324	0.0658203	-3.92532	0.048146	0.786149	Down	gamma-aminobutyric acid (GABA) A receptor, subunit beta 3	GO:0004888,GO:0004890,GO:0005216,GO:0005230,GO:0005254,GO:0005515,GO:0005886,GO:0005887,GO:0006811,GO:0006821,GO:0007165,GO:0007214,GO:0007268,GO:0007399,GO:0007420,GO:0007605,GO:0007612,GO:0007613,GO:0009986,GO:0016020,GO:0016021,GO:0019098,GO:0021549,GO:0022851,GO:0030054,GO:0030594,GO:0031410,GO:0034220,GO:0034707,GO:0035176,GO:0035612,GO:0035640,GO:0042391,GO:0042493,GO:0042747,GO:0042802,GO:…	transmembrane signaling receptor activity|GABA-A receptor activity|ion channel activity|extracellular ligand-gated ion channel activity|chloride channel activity|protein binding|plasma membrane|integral component of plasma membrane|ion transport|chloride transport|signal transduction|gamma-aminobutyric acid signaling pathway|chemical synaptic transmission|nervous system development|brain developm…	mmu04080,mmu04723,mmu04726,mmu04727,mmu05032,mmu05033	Neuroactive ligand-receptor interaction|Retrograde endocannabinoid signaling|Serotonergic synapse|GABAergic synapse|Morphine addiction|Nicotine addiction
Gzmk	32.1386	51.9773	12.2998	0.236932	-2.07746	0.0484737	0.786149	Down	granzyme K	GO:0004252,GO:0006508,GO:0008233,GO:0008236,GO:0016787	serine-type endopeptidase activity|proteolysis|peptidase activity|serine-type peptidase activity|hydrolase activity
Tff2	15.4044	30.4708	0.338098	0.0112356	-6.47578	0.0486643	0.786149	Down	trefoil factor 2 (spasmolytic protein 1)	GO:0005576,GO:0005615,GO:0008284,GO:0019722,GO:0030277,GO:0030334,GO:0031723,GO:0043031,GO:0050728,GO:0060455,GO:0070098,GO:0070374	extracellular region|extracellular space|positive regulation of cell population proliferation|calcium-mediated signaling|maintenance of gastrointestinal epithelium|regulation of cell migration|CXCR4 chemokine receptor binding|negative regulation of macrophage activation|negative regulation of inflammatory response|negative regulation of gastric acid secretion|chemokine-mediated signaling pathway|…
C1ql3	6.92324	12.399	1.44743	0.114956	-3.12084	0.0488024	0.786149	Down	C1q-like 3	GO:0005515,GO:0005576,GO:0005581,GO:0042802,GO:0050807	protein binding|extracellular region|collagen trimer|identical protein binding|regulation of synapse organization
Gbp2	2346.73	3360.76	1332.69	0.396515	-1.33455	0.0491663	0.786416	Down	guanylate binding protein 2	GO:0000166,GO:0003924,GO:0005525,GO:0005634,GO:0005654,GO:0005737,GO:0005794,GO:0005829,GO:0009617,GO:0016020,GO:0016787,GO:0020005,GO:0031410,GO:0034504,GO:0035458,GO:0042802,GO:0042803,GO:0042832,GO:0044406,GO:0048471,GO:0050830,GO:0071222,GO:0071346	nucleotide binding|GTPase activity|GTP binding|nucleus|nucleoplasm|cytoplasm|Golgi apparatus|cytosol|response to bacterium|membrane|hydrolase activity|symbiont-containing vacuole membrane|cytoplasmic vesicle|protein localization to nucleus|cellular response to interferon-beta|identical protein binding|protein homodimerization activity|defense response to protozoan|adhesion of symbiont to host|per…	mmu04621	NOD-like receptor signaling pathway
Pax9	230.547	365.461	95.6336	0.261917	-1.93282	0.049401	0.78729	Down	paired box 9	GO:0000977,GO:0000978,GO:0000981,GO:0001228,GO:0003677,GO:0003700,GO:0005515,GO:0005634,GO:0005667,GO:0006355,GO:0006357,GO:0007275,GO:0007492,GO:0009887,GO:0042476,GO:0042481,GO:0045892,GO:0045944,GO:0048856,GO:0060325,GO:0071363,GO:1990837	RNA polymerase II transcription regulatory region sequence-specific DNA binding|RNA polymerase II cis-regulatory region sequence-specific DNA binding|DNA-binding transcription factor activity, RNA polymerase II-specific|DNA-binding transcription activator activity, RNA polymerase II-specific|DNA binding|DNA-binding transcription factor activity|protein binding|nucleus|transcription regulator comp…			PAX
Obp1b	13764	0	27528.1	1073741824	30	8.03e-16	4.29e-12	Up	odorant binding protein IB	GO:0005549,GO:0005576,GO:0005615,GO:0007608,GO:0036094,GO:0050896	odorant binding|extracellular region|extracellular space|sensory perception of smell|small molecule binding|response to stimulus
Esp15	7587.24	0	15174.5	1073741824	30	2.54e-15	9.64e-12	Up	exocrine gland secreted peptide 15	GO:0005186,GO:0005615	pheromone activity|extracellular space
Scgb2b20	13135.1	0	26270.1	1073741824	30	3.15e-15	9.64e-12	Up	secretoglobin, family 2B, member 20	GO:0005576,GO:0005615	extracellular region|extracellular space
Scgb1b2	45198.8	0	90397.6	1073741824	30	3.61e-15	9.64e-12	Up	secretoglobin, family 1B, member 2	GO:0005496,GO:0005576	steroid binding|extracellular region
Gm5938	55281.7	0	110563	1073741824	30	4.82e-15	1.1e-11	Up	predicted gene 5938	GO:0005549,GO:0005615	odorant binding|extracellular space
Scgb2b24	20583.1	0	41166.1	1073741824	30	6.23e-15	1.25e-11	Up	secretoglobin, family 2B, member 24	GO:0005576,GO:0005615	extracellular region|extracellular space
Scgb1b20	9365.13	0	18730.3	1073741824	30	9.1e-15	1.62e-11	Up	secretoglobin, family 1B, member 20	GO:0005496,GO:0005576	steroid binding|extracellular region
Scgb2b7	6548.59	0	13097.2	932052944	29.7958	2.41e-14	3.64e-11	Up	secretoglobin, family 2B, member 7
Gm12886	2308.74	0	4617.49	3.52235e+08	28.392	2.5e-14	3.64e-11	Up	predicted gene 12886
Gm14743	3922.37	0	7844.75	5.75028e+08	29.0991	4.91e-14	6.56e-11	Up	predicted gene 14743	GO:0005549,GO:0005615	odorant binding|extracellular space
Gm12887	546.674	0	1093.35	8.96976e+07	26.4186	6.32e-13	7.8e-10	Up	predicted gene 12887
9530002B09Rik	485.282	0	970.564	8.00949e+07	26.2552	7.19e-13	8.23e-10	Up	RIKEN cDNA 9530002B09 gene
Lipo1	1685.47	0	3370.94	2.35039e+08	27.8083	1.1e-12	1.17e-09	Up	lipase, member O1	GO:0043231	intracellular membrane-bounded organelle
Scgb1b24	1363.8	0	2727.6	2.13645e+08	27.6706	1.41e-12	1.42e-09	Up	secretoglobin, family 1B, member 24	GO:0005496,GO:0005576	steroid binding|extracellular region
Esp16	1176.21	0	2352.41	1.85252e+08	27.4649	2.07e-12	1.95e-09	Up	exocrine gland secreted peptide 16	GO:0005186,GO:0005615	pheromone activity|extracellular space
Pnliprp1	964.682	0	1929.36	1.53497e+08	27.1936	3.39e-12	3.02e-09	Up	pancreatic lipase related protein 1	GO:0004806,GO:0005576,GO:0005615,GO:0006629,GO:0016298,GO:0046872,GO:0052689	triglyceride lipase activity|extracellular region|extracellular space|lipid metabolic process|lipase activity|metal ion binding|carboxylic ester hydrolase activity	mmu00561,mmu04972,mmu04975	Glycerolipid metabolism|Pancreatic secretion|Fat digestion and absorption
Scgb1b7	736.748	0	1473.5	9.98358e+07	26.5731	5.67e-12	4.78e-09	Up	secretoglobin, family 1B, member 7	GO:0005496,GO:0005576	steroid binding|extracellular region
Esp23	36.1765	0	72.3531	6.13892e+06	22.5496	2.97e-11	2.38e-08	Up	exocrine gland secreted peptide 23	GO:0005186,GO:0005615	pheromone activity|extracellular space
Scgb2b1	284.211	0	568.422	4.80223e+07	25.5172	6.52e-11	4.98e-08	Up	secretoglobin, family 2B, member 1
Obp1a	102254	0.980531	204506	209361	17.6756	7.22e-11	5.26e-08	Up	odorant binding protein IA	GO:0005549,GO:0005576,GO:0005615,GO:0007608,GO:0036094,GO:0050896	odorant binding|extracellular region|extracellular space|sensory perception of smell|small molecule binding|response to stimulus
Scgb1b29	143.153	0	286.306	2.51755e+07	24.5855	3.12e-10	2e-07	Up	secretoglobin, family 1B, member 29
Lipo4	24.6812	0	49.3624	4.81996e+06	22.2006	5.25e-10	3.24e-07	Up	lipase, member O4
Scgb2b2	41017.3	0.642902	82033.9	127790	16.9634	9.71e-10	5.76e-07	Up	secretoglobin, family 2B, member 2	GO:0005576,GO:0005615	extracellular region|extracellular space
Hbb-bs	15334.7	270.393	30399.1	112.429	6.81287	1.84e-09	1.06e-06	Up	hemoglobin, beta adult s chain	GO:0004601,GO:0005615,GO:0005833,GO:0019825,GO:0030492,GO:0031720,GO:0031721,GO:0031722,GO:0031838,GO:0044877	peroxidase activity|extracellular space|hemoglobin complex|oxygen binding|hemoglobin binding|haptoglobin binding|hemoglobin alpha binding|hemoglobin beta binding|haptoglobin-hemoglobin complex|protein-containing complex binding	mmu05143,mmu05144	African trypanosomiasis|Malaria
Hba-a1	6269.95	141.82	12398.1	87.4243	6.44996	2.23e-09	1.23e-06	Up	hemoglobin alpha, adult chain 1	GO:0001701,GO:0004601,GO:0005344,GO:0005615,GO:0005833,GO:0009617,GO:0019825,GO:0020037,GO:0022627,GO:0031720,GO:0031838,GO:0035634,GO:0042744,GO:0043177,GO:0043209,GO:0044877,GO:0048821	in utero embryonic development|peroxidase activity|oxygen carrier activity|extracellular space|hemoglobin complex|response to bacterium|oxygen binding|heme binding|cytosolic small ribosomal subunit|haptoglobin binding|haptoglobin-hemoglobin complex|response to stilbenoid|hydrogen peroxide catabolic process|organic acid binding|myelin sheath|protein-containing complex binding|erythrocyte developme…	mmu05143,mmu05144	African trypanosomiasis|Malaria
Esp36	57.3077	0	114.615	1.06018e+07	23.3378	2.34e-09	1.25e-06	Up	exocrine gland secreted peptide 36	GO:0005186,GO:0005615	pheromone activity|extracellular space
Esp3	52.2362	0	104.472	9.74793e+06	23.2167	2.83e-09	1.46e-06	Up	exocrine gland secreted peptide 3	GO:0005186,GO:0005615	pheromone activity|extracellular space
Scgb2b10	17.9192	0	35.8384	3.56254e+06	21.7645	7.08e-09	3.55e-06	Up	secretoglobin, family 2B, member 10
Scgb1b3	17.074	0	34.1479	3.40627e+06	21.6998	1.04e-08	4.75e-06	Up	secretoglobin, family 1B, member 3	GO:0005496,GO:0005576	steroid binding|extracellular region
Hba-a2	2447.02	55.3886	4838.66	87.379	6.44921	1.19e-08	5.31e-06	Up	hemoglobin alpha, adult chain 2	GO:0001701,GO:0004601,GO:0005615,GO:0005833,GO:0009617,GO:0019825,GO:0020037,GO:0022627,GO:0031720,GO:0031838,GO:0043177,GO:0044877,GO:0048821	in utero embryonic development|peroxidase activity|extracellular space|hemoglobin complex|response to bacterium|oxygen binding|heme binding|cytosolic small ribosomal subunit|haptoglobin binding|haptoglobin-hemoglobin complex|organic acid binding|protein-containing complex binding|erythrocyte development	mmu05143,mmu05144	African trypanosomiasis|Malaria
Gm1553	52716.5	0.915816	105432	114396	16.8037	1.27e-07	5.35e-05	Up	predicted gene 1553
Alas2	1332.63	121.043	2544.21	21.0192	4.39364	2.26e-07	9.27e-05	Up	aminolevulinic acid synthase 2, erythroid	GO:0001666,GO:0003824,GO:0003870,GO:0005739,GO:0005743,GO:0005759,GO:0006778,GO:0006783,GO:0006879,GO:0009058,GO:0016740,GO:0016746,GO:0030170,GO:0030218,GO:0033014,GO:0042541,GO:0048821,GO:0120225	response to hypoxia|catalytic activity|5-aminolevulinate synthase activity|mitochondrion|mitochondrial inner membrane|mitochondrial matrix|porphyrin-containing compound metabolic process|heme biosynthetic process|cellular iron ion homeostasis|biosynthetic process|transferase activity|acyltransferase activity|pyridoxal phosphate binding|erythrocyte differentiation|tetrapyrrole biosynthetic process…	mmu00260,mmu00860	Glycine, serine and threonine metabolism|Porphyrin and chlorophyll metabolism
Hbb-bt	3357.48	115.107	6599.85	57.3356	5.84136	6.12e-07	0.000239096	Up	hemoglobin, beta adult t chain	GO:0004601,GO:0005344,GO:0005615,GO:0005833,GO:0019825,GO:0020037,GO:0030492,GO:0031720,GO:0031721,GO:0031722,GO:0031838,GO:0042744,GO:0043177,GO:0044877	peroxidase activity|oxygen carrier activity|extracellular space|hemoglobin complex|oxygen binding|heme binding|hemoglobin binding|haptoglobin binding|hemoglobin alpha binding|hemoglobin beta binding|haptoglobin-hemoglobin complex|hydrogen peroxide catabolic process|organic acid binding|protein-containing complex binding	mmu05143,mmu05144	African trypanosomiasis|Malaria
Gm12888	3926.35	0.33763	7852.37	23654.1	14.5298	5.8e-06	0.00197628	Up	predicted gene 12888
Lcn11	1115.22	0.960306	2229.48	2322.27	11.1813	1.02e-05	0.00335168	Up	lipocalin 11	GO:0005549,GO:0005615	odorant binding|extracellular space
Aqp8	100.931	2.22992	199.631	89.4565	6.48311	1.72e-05	0.00518873	Up	aquaporin 8	GO:0005886,GO:0005887,GO:0006833,GO:0015250,GO:0015267,GO:0015722,GO:0016020,GO:0016021,GO:0043231,GO:0045177,GO:0046691	plasma membrane|integral component of plasma membrane|water transport|water channel activity|channel activity|canalicular bile acid transport|membrane|integral component of membrane|intracellular membrane-bounded organelle|apical part of cell|intracellular canaliculus	mmu04976	Bile secretion
Esp31	2040.74	0.33763	4081.15	12298.5	13.5862	1.75e-05	0.00520548	Up	exocrine gland secreted peptide 31	GO:0005186,GO:0005615	pheromone activity|extracellular space
Esp6	2885.63	0.33763	5770.92	17371.6	14.0844	1.87e-05	0.00545042	Up	exocrine gland secreted peptide 6	GO:0005186,GO:0005615	pheromone activity|extracellular space
Olfm4	96.3605	0.642902	192.078	299.445	8.22615	2.16e-05	0.00597235	Up	olfactomedin 4	GO:0005198,GO:0005515,GO:0005576,GO:0005615,GO:0005654,GO:0005739,GO:0005829,GO:0005886,GO:0007155,GO:0032991,GO:0042581,GO:0043124,GO:0045171,GO:0045296,GO:0048471,GO:0050777,GO:1900026	structural molecule activity|protein binding|extracellular region|extracellular space|nucleoplasm|mitochondrion|cytosol|plasma membrane|cell adhesion|protein-containing complex|specific granule|negative regulation of I-kappaB kinase/NF-kappaB signaling|intercellular bridge|cadherin binding|perinuclear region of cytoplasm|negative regulation of immune response|positive regulation of substrate adhe…
Scgb2a2	9087.86	2.02578	18173.7	8999.1	13.1356	6.34e-05	0.0158889	Up	secretoglobin, family 2A, member 2	GO:0005615,GO:0030521	extracellular space|androgen receptor signaling pathway
Mrgpra2b	74.3387	0.675259	148.002	223.602	7.80479	0.000192043	0.039393	Up	MAS-related GPR, member A2B	GO:0004930,GO:0007186	G protein-coupled receptor activity|G protein-coupled receptor signaling pathway
Csta2	70.0704	1.33029	138.811	105.399	6.71971	0.000193646	0.039393	Up	cystatin A family member 2	GO:0001533,GO:0002020,GO:0004869,GO:0005615,GO:0005654,GO:0005737,GO:0005829	cornified envelope|protease binding|cysteine-type endopeptidase inhibitor activity|extracellular space|nucleoplasm|cytoplasm|cytosol
Siglece	297.452	31.286	563.617	18.0288	4.17223	0.000201911	0.0404504	Up	sialic acid binding Ig-like lectin E	GO:0005515,GO:0005886,GO:0007155,GO:0009897,GO:0016020,GO:0016021,GO:0030246,GO:0033691,GO:0048029,GO:0050728,GO:0060101	protein binding|plasma membrane|cell adhesion|external side of plasma membrane|membrane|integral component of membrane|carbohydrate binding|sialic acid binding|monosaccharide binding|negative regulation of inflammatory response|negative regulation of phagocytosis, engulfment
Pax6	55.9206	0.960306	110.881	115.553	6.85241	0.000238043	0.0465259	Up	paired box 6	GO:0000122,GO:0000132,GO:0000785,GO:0000976,GO:0000978,GO:0000979,GO:0000981,GO:0001227,GO:0001228,GO:0001568,GO:0001709,GO:0001755,GO:0001764,GO:0001933,GO:0002052,GO:0002064,GO:0002088,GO:0003002,GO:0003309,GO:0003310,GO:0003322,GO:0003677,GO:0003680,GO:0003682,GO:0003690,GO:0003700,GO:0003723,GO:0005515,GO:0005622,GO:0005634,GO:0005654,GO:0005667,GO:0005737,GO:0005829,GO:0006355,GO:0006357,GO:…	negative regulation of transcription by RNA polymerase II|establishment of mitotic spindle orientation|chromatin|transcription cis-regulatory region binding|RNA polymerase II cis-regulatory region sequence-specific DNA binding|RNA polymerase II core promoter sequence-specific DNA binding|DNA-binding transcription factor activity, RNA polymerase II-specific|DNA-binding transcription repressor acti…	mmu04550,mmu04950	Signaling pathways regulating pluripotency of stem cells|Maturity onset diabetes of the young	PAX
Smtnl1	307.994	193.252	422.737	2.18855	1.12998	0.000242352	0.0467973	Up	smoothelin-like 1	GO:0004864,GO:0005515,GO:0005516,GO:0005523,GO:0005634,GO:0005737,GO:0005815,GO:0008157,GO:0014823,GO:0017020,GO:0018105,GO:0030036,GO:0031430,GO:0031674,GO:0031941,GO:0042310,GO:0042493,GO:0043292,GO:0043621,GO:0045892,GO:0045907,GO:0048644,GO:0051401,GO:0097718	protein phosphatase inhibitor activity|protein binding|calmodulin binding|tropomyosin binding|nucleus|cytoplasm|microtubule organizing center|protein phosphatase 1 binding|response to activity|myosin phosphatase regulator activity|peptidyl-serine phosphorylation|actin cytoskeleton organization|M band|I band|filamentous actin|vasoconstriction|response to drug|contractile fiber|protein self-associa…
Esp18	2561.43	0.675259	5122.18	7646.38	12.9006	0.000246622	0.0470549	Up	exocrine gland secreted peptide 18	GO:0005186,GO:0005615	pheromone activity|extracellular space
Cd33	252.262	27.837	476.688	17.1333	4.09873	0.000311293	0.0530754	Up	CD33 antigen	GO:0005886,GO:0007155,GO:0009897,GO:0016020,GO:0016021,GO:0030246,GO:0033691	plasma membrane|cell adhesion|external side of plasma membrane|membrane|integral component of membrane|carbohydrate binding|sialic acid binding	mmu04640	Hematopoietic cell lineage
A530064D06Rik	25.0185	1.61534	48.4217	30.0132	4.90753	0.000372242	0.0602619	Up	RIKEN cDNA A530064D06 gene	GO:0005515,GO:0009986,GO:0038023	protein binding|cell surface|signaling receptor activity
Cyp2a5	1026.94	2.33105	2051.55	882.627	9.78566	0.000445955	0.0707656	Up	cytochrome P450, family 2, subfamily a, polypeptide 5	GO:0005737,GO:0005881,GO:0006082,GO:0006805,GO:0008389,GO:0008392,GO:0008395,GO:0009804,GO:0016712,GO:0019373,GO:0019899,GO:0020037,GO:0035634,GO:0042168,GO:0042738,GO:0043231,GO:0071276	cytoplasm|cytoplasmic microtubule|organic acid metabolic process|xenobiotic metabolic process|coumarin 7-hydroxylase activity|arachidonic acid epoxygenase activity|steroid hydroxylase activity|coumarin metabolic process|oxidoreductase activity, acting on paired donors, with incorporation or reduction of molecular oxygen, reduced flavin or flavoprotein as one donor, and incorporation of one atom o…	mmu00830	Retinol metabolism
Rab44	57.4441	5.27668	109.612	20.8466	4.38174	0.000479676	0.0751775	Up	RAB44, member RAS oncogene family	GO:0000166,GO:0003924,GO:0005525,GO:0005886,GO:0016020	nucleotide binding|GTPase activity|GTP binding|plasma membrane|membrane
Hmox1	5925.94	3716.02	8135.86	2.18923	1.13042	0.00048314	0.0751775	Up	heme oxygenase 1	GO:0001525,GO:0001666,GO:0002246,GO:0004392,GO:0004630,GO:0005198,GO:0005634,GO:0005730,GO:0005783,GO:0005829,GO:0005901,GO:0006788,GO:0006879,GO:0006915,GO:0006979,GO:0007264,GO:0008217,GO:0008219,GO:0008285,GO:0008630,GO:0010656,GO:0016020,GO:0016239,GO:0016242,GO:0016491,GO:0019899,GO:0020037,GO:0032764,GO:0034101,GO:0034395,GO:0034605,GO:0035094,GO:0035556,GO:0042167,GO:0042168,GO:0042542,GO:…	angiogenesis|response to hypoxia|wound healing involved in inflammatory response|heme oxygenase (decyclizing) activity|phospholipase D activity|structural molecule activity|nucleus|nucleolus|endoplasmic reticulum|cytosol|caveola|heme oxidation|cellular iron ion homeostasis|apoptotic process|response to oxidative stress|small GTPase mediated signal transduction|regulation of blood pressure|cell de…	mmu00860,mmu04066,mmu04216,mmu04978,mmu05200,mmu05206,mmu05225,mmu05418	Porphyrin and chlorophyll metabolism|HIF-1 signaling pathway|Ferroptosis|Mineral absorption|Pathways in cancer|MicroRNAs in cancer|Hepatocellular carcinoma|Fluid shear stress and atherosclerosis
Gpr84	136.653	7.40145	265.904	35.9313	5.16717	0.000488824	0.0753305	Up	G protein-coupled receptor 84	GO:0001604,GO:0004930,GO:0005886,GO:0005887,GO:0007165,GO:0007186,GO:0007218,GO:0008528,GO:0016020,GO:0016021,GO:0043235	urotensin II receptor activity|G protein-coupled receptor activity|plasma membrane|integral component of plasma membrane|signal transduction|G protein-coupled receptor signaling pathway|neuropeptide signaling pathway|G protein-coupled peptide receptor activity|membrane|integral component of membrane|receptor complex
Kcnj8	168.613	73.0079	264.218	3.62189	1.85674	0.000689862	0.100189	Up	potassium inwardly-rectifying channel, subfamily J, member 8	GO:0005242,GO:0005244,GO:0005524,GO:0005739,GO:0005886,GO:0006811,GO:0006813,GO:0007507,GO:0008282,GO:0015272,GO:0016020,GO:0016021,GO:0017098,GO:0019829,GO:0030016,GO:0032496,GO:0034765,GO:0042383,GO:0043231,GO:0043330,GO:0051607,GO:0098662,GO:0098915,GO:1902282,GO:1990573	inward rectifier potassium channel activity|voltage-gated ion channel activity|ATP binding|mitochondrion|plasma membrane|ion transport|potassium ion transport|heart development|inward rectifying potassium channel|ATP-activated inward rectifier potassium channel activity|membrane|integral component of membrane|sulfonylurea receptor binding|ATPase-coupled cation transmembrane transporter activity|m…	mmu04022	cGMP-PKG signaling pathway
Cxcl2	3017.65	47.6496	5987.65	125.666	6.97345	0.000721535	0.10325	Up	chemokine (C-X-C motif) ligand 2	GO:0002237,GO:0005125,GO:0005576,GO:0005615,GO:0006935,GO:0006952,GO:0006954,GO:0006955,GO:0007204,GO:0008009,GO:0030593,GO:0030595,GO:0031640,GO:0045236,GO:0061844,GO:0070098,GO:0070997,GO:0071222	response to molecule of bacterial origin|cytokine activity|extracellular region|extracellular space|chemotaxis|defense response|inflammatory response|immune response|positive regulation of cytosolic calcium ion concentration|chemokine activity|neutrophil chemotaxis|leukocyte chemotaxis|killing of cells of other organism|CXCR chemokine receptor binding|antimicrobial humoral immune response mediate…	mmu04060,mmu04061,mmu04062,mmu04064,mmu04621,mmu04657,mmu04668,mmu05134,mmu05146,mmu05167,mmu05323,mmu05417	Cytokine-cytokine receptor interaction|Viral protein interaction with cytokine and cytokine receptor|Chemokine signaling pathway|NF-kappa B signaling pathway|NOD-like receptor signaling pathway|IL-17 signaling pathway|TNF signaling pathway|Legionellosis|Amoebiasis|Kaposi sarcoma-associated herpesvirus infection|Rheumatoid arthritis|Lipid and atherosclerosis
Cd177	541.358	11.827	1070.89	90.6133	6.50165	0.000739823	0.104931	Up	CD177 antigen	GO:0002020,GO:0002376,GO:0005178,GO:0005886,GO:0007155,GO:0007159,GO:0016020,GO:0016021,GO:0030100,GO:0030667,GO:0032930,GO:0034394,GO:0043315,GO:0044853,GO:0045087,GO:0045217,GO:0046658,GO:0048306,GO:0070821,GO:0072672,GO:0098742,GO:2001044	protease binding|immune system process|integrin binding|plasma membrane|cell adhesion|leukocyte cell-cell adhesion|membrane|integral component of membrane|regulation of endocytosis|secretory granule membrane|positive regulation of superoxide anion generation|protein localization to cell surface|positive regulation of neutrophil degranulation|plasma membrane raft|innate immune response|cell-cell j…
Il1f9	368.339	8.57613	728.101	85.0021	6.40943	0.000773687	0.107825	Up	interleukin 1 family, member 9	GO:0001819,GO:0002376,GO:0002437,GO:0005125,GO:0005576,GO:0005615,GO:0005737,GO:0006954,GO:0006955,GO:0010628,GO:0019221,GO:0032755,GO:0045087,GO:0045662,GO:0071222,GO:1901740	positive regulation of cytokine production|immune system process|inflammatory response to antigenic stimulus|cytokine activity|extracellular region|extracellular space|cytoplasm|inflammatory response|immune response|positive regulation of gene expression|cytokine-mediated signaling pathway|positive regulation of interleukin-6 production|innate immune response|negative regulation of myoblast diffe…	mmu04060	Cytokine-cytokine receptor interaction
Maff	983.265	444.461	1522.07	3.42331	1.77539	0.000782367	0.108095	Up	v-maf musculoaponeurotic fibrosarcoma oncogene family, protein F (avian)	GO:0000978,GO:0000981,GO:0001228,GO:0001701,GO:0003677,GO:0003700,GO:0005634,GO:0005654,GO:0005739,GO:0006355,GO:0006357,GO:0035914,GO:0043565,GO:0045604,GO:0045944,GO:1990837	RNA polymerase II cis-regulatory region sequence-specific DNA binding|DNA-binding transcription factor activity, RNA polymerase II-specific|DNA-binding transcription activator activity, RNA polymerase II-specific|in utero embryonic development|DNA binding|DNA-binding transcription factor activity|nucleus|nucleoplasm|mitochondrion|regulation of transcription, DNA-templated|regulation of transcript…			TF_bZIP
Trem1	705.748	20.298	1391.2	68.566	6.09942	0.000838256	0.112268	Up	triggering receptor expressed on myeloid cells 1	GO:0001816,GO:0002250,GO:0002367,GO:0002376,GO:0002526,GO:0005886,GO:0016020,GO:0016021,GO:0016477,GO:0030593,GO:0032602,GO:0038023,GO:0045087,GO:0070945,GO:0072672,GO:0097110	cytokine production|adaptive immune response|cytokine production involved in immune response|immune system process|acute inflammatory response|plasma membrane|membrane|integral component of membrane|cell migration|neutrophil chemotaxis|chemokine production|signaling receptor activity|innate immune response|neutrophil-mediated killing of gram-negative bacterium|neutrophil extravasation|scaffold pr…
Saa3	12412.6	575.88	24249.2	42.1077	5.39601	0.000915475	0.118586	Up	serum amyloid A 3	GO:0005576,GO:0005615,GO:0006953,GO:0007252,GO:0009617,GO:0034364,GO:0035634,GO:0035662,GO:0042056,GO:0060326,GO:0071347	extracellular region|extracellular space|acute-phase response|I-kappaB phosphorylation|response to bacterium|high-density lipoprotein particle|response to stilbenoid|Toll-like receptor 4 binding|chemoattractant activity|cell chemotaxis|cellular response to interleukin-1
S100a8	32530.1	578.778	64481.4	111.407	6.79969	0.000918628	0.118586	Up	S100 calcium binding protein A8 (calgranulin A)	GO:0002376,GO:0002523,GO:0002793,GO:0005509,GO:0005576,GO:0005615,GO:0005737,GO:0005829,GO:0005856,GO:0005886,GO:0006914,GO:0006915,GO:0006919,GO:0006935,GO:0006954,GO:0008017,GO:0008270,GO:0014002,GO:0016020,GO:0016209,GO:0018119,GO:0030593,GO:0032496,GO:0035425,GO:0035662,GO:0045087,GO:0045111,GO:0046872,GO:0048306,GO:0050544,GO:0050727,GO:0050729,GO:0050786,GO:0070488,GO:2001244	immune system process|leukocyte migration involved in inflammatory response|positive regulation of peptide secretion|calcium ion binding|extracellular region|extracellular space|cytoplasm|cytosol|cytoskeleton|plasma membrane|autophagy|apoptotic process|activation of cysteine-type endopeptidase activity involved in apoptotic process|chemotaxis|inflammatory response|microtubule binding|zinc ion bin…	mmu04657	IL-17 signaling pathway
Itgb2l	46.4378	0.33763	92.5379	269.028	8.07161	0.000924896	0.118586	Up	integrin beta 2-like	GO:0001540,GO:0005178,GO:0005886,GO:0005925,GO:0006954,GO:0007155,GO:0007160,GO:0007229,GO:0008305,GO:0009986,GO:0016020,GO:0016021,GO:0016477,GO:0030141,GO:0033627,GO:0038023	amyloid-beta binding|integrin binding|plasma membrane|focal adhesion|inflammatory response|cell adhesion|cell-matrix adhesion|integrin-mediated signaling pathway|integrin complex|cell surface|membrane|integral component of membrane|cell migration|secretory granule|cell adhesion mediated by integrin|signaling receptor activity	mmu04015,mmu04145,mmu04390,mmu04514,mmu04610,mmu04613,mmu04650,mmu04670,mmu04810,mmu05133,mmu05134,mmu05140,mmu05144,mmu05146,mmu05150,mmu05152,mmu05166,mmu05323,mmu05416	Rap1 signaling pathway|Phagosome|Hippo signaling pathway|Cell adhesion molecules|Complement and coagulation cascades|Neutrophil extracellular trap formation|Natural killer cell mediated cytotoxicity|Leukocyte transendothelial migration|Regulation of actin cytoskeleton|Pertussis|Legionellosis|Leishmaniasis|Malaria|Amoebiasis|Staphylococcus aureus infection|Tuberculosis|Human T-cell leukemia virus …
Fpr1	668.017	19.1133	1316.92	68.9378	6.10722	0.00107087	0.136213	Up	formyl peptide receptor 1	GO:0001664,GO:0002430,GO:0004875,GO:0004930,GO:0004982,GO:0005124,GO:0005737,GO:0005886,GO:0006935,GO:0006954,GO:0007165,GO:0007186,GO:0007200,GO:0007204,GO:0016020,GO:0016021,GO:0050786	G protein-coupled receptor binding|complement receptor mediated signaling pathway|complement receptor activity|G protein-coupled receptor activity|N-formyl peptide receptor activity|scavenger receptor binding|cytoplasm|plasma membrane|chemotaxis|inflammatory response|signal transduction|G protein-coupled receptor signaling pathway|phospholipase C-activating G protein-coupled receptor signaling pa…	mmu04015,mmu04080,mmu04613,mmu05150	Rap1 signaling pathway|Neuroactive ligand-receptor interaction|Neutrophil extracellular trap formation|Staphylococcus aureus infection
Gypa	32.6723	0	65.3446	370.273	8.53244	0.00109186	0.13732	Up	glycophorin A	GO:0005887,GO:0009897,GO:0016020,GO:0016021,GO:0042802,GO:0047484	integral component of plasma membrane|external side of plasma membrane|membrane|integral component of membrane|identical protein binding|regulation of response to osmotic stress	mmu04640,mmu05144	Hematopoietic cell lineage|Malaria
Cd14	6374.18	249.379	12499	50.1196	5.6473	0.00109671	0.13732	Up	CD14 antigen	GO:0001530,GO:0001819,GO:0002237,GO:0002376,GO:0005576,GO:0005615,GO:0005794,GO:0005886,GO:0006898,GO:0006954,GO:0009617,GO:0009897,GO:0009986,GO:0016020,GO:0031225,GO:0031362,GO:0031663,GO:0032481,GO:0032729,GO:0032757,GO:0032760,GO:0034142,GO:0034612,GO:0045087,GO:0045121,GO:0045807,GO:0046696,GO:0070891,GO:0071219,GO:0071222,GO:0071223,GO:0071723,GO:0071726,GO:0071727,GO:1901224	lipopolysaccharide binding|positive regulation of cytokine production|response to molecule of bacterial origin|immune system process|extracellular region|extracellular space|Golgi apparatus|plasma membrane|receptor-mediated endocytosis|inflammatory response|response to bacterium|external side of plasma membrane|cell surface|membrane|anchored component of membrane|anchored component of external si…	mmu04010,mmu04064,mmu04145,mmu04620,mmu04640,mmu05132,mmu05133,mmu05134,mmu05146,mmu05152,mmu05202,mmu05221,mmu05417	MAPK signaling pathway|NF-kappa B signaling pathway|Phagosome|Toll-like receptor signaling pathway|Hematopoietic cell lineage|Salmonella infection|Pertussis|Legionellosis|Amoebiasis|Tuberculosis|Transcriptional misregulation in cancer|Acute myeloid leukemia|Lipid and atherosclerosis
Bnip3l-ps	316.292	202.743	429.841	2.11781	1.08257	0.00110648	0.137377	Up
Esm1	359.349	190.924	527.774	2.76451	1.46703	0.00113325	0.138646	Up	endothelial cell-specific molecule 1	GO:0001525,GO:0002040,GO:0005171,GO:0005178,GO:0005520,GO:0005576,GO:0008284,GO:1902204	angiogenesis|sprouting angiogenesis|hepatocyte growth factor receptor binding|integrin binding|insulin-like growth factor binding|extracellular region|positive regulation of cell population proliferation|positive regulation of hepatocyte growth factor receptor signaling pathway
Il1b	4939.93	107.764	9772.09	90.6853	6.5028	0.00130752	0.157561	Up	interleukin 1 beta	GO:0000122,GO:0000165,GO:0000187,GO:0001660,GO:0001934,GO:0005125,GO:0005149,GO:0005178,GO:0005576,GO:0005615,GO:0005737,GO:0005764,GO:0006954,GO:0006955,GO:0007204,GO:0007613,GO:0008284,GO:0008285,GO:0009743,GO:0010573,GO:0010575,GO:0010628,GO:0010629,GO:0010718,GO:0010829,GO:0010942,GO:0014050,GO:0019221,GO:0019904,GO:0030141,GO:0030213,GO:0030335,GO:0030593,GO:0030730,GO:0031394,GO:0031410,GO:…	negative regulation of transcription by RNA polymerase II|MAPK cascade|activation of MAPK activity|fever generation|positive regulation of protein phosphorylation|cytokine activity|interleukin-1 receptor binding|integrin binding|extracellular region|extracellular space|cytoplasm|lysosome|inflammatory response|immune response|positive regulation of cytosolic calcium ion concentration|memory|positi…	mmu01523,mmu04010,mmu04060,mmu04064,mmu04217,mmu04380,mmu04620,mmu04621,mmu04623,mmu04625,mmu04640,mmu04657,mmu04659,mmu04668,mmu04750,mmu04932,mmu04933,mmu04940,mmu05010,mmu05020,mmu05022,mmu05132,mmu05133,mmu05134,mmu05135,mmu05140,mmu05142,mmu05143,mmu05144,mmu05146,mmu05152,mmu05162,mmu05163,mmu05164,mmu05168,mmu05171,mmu05321,mmu05323,mmu05332,mmu05417,mmu05418	Antifolate resistance|MAPK signaling pathway|Cytokine-cytokine receptor interaction|NF-kappa B signaling pathway|Necroptosis|Osteoclast differentiation|Toll-like receptor signaling pathway|NOD-like receptor signaling pathway|Cytosolic DNA-sensing pathway|C-type lectin receptor signaling pathway|Hematopoietic cell lineage|IL-17 signaling pathway|Th17 cell differentiation|TNF signaling pathway|Infl…
Stfa1	71.4164	1.62747	141.205	87.0038	6.44301	0.00136961	0.160871	Up	stefin A1	GO:0004866,GO:0004869,GO:0005737,GO:0005829,GO:0010951	endopeptidase inhibitor activity|cysteine-type endopeptidase inhibitor activity|cytoplasm|cytosol|negative regulation of endopeptidase activity
Cxcl3	1023.22	15.4558	2030.99	131.368	7.03747	0.00138908	0.161324	Up	chemokine (C-X-C motif) ligand 3	GO:0005125,GO:0005515,GO:0005576,GO:0005615,GO:0006935,GO:0006952,GO:0006954,GO:0006955,GO:0007204,GO:0008009,GO:0030593,GO:0045236,GO:0061844,GO:0070098,GO:0071222	cytokine activity|protein binding|extracellular region|extracellular space|chemotaxis|defense response|inflammatory response|immune response|positive regulation of cytosolic calcium ion concentration|chemokine activity|neutrophil chemotaxis|CXCR chemokine receptor binding|antimicrobial humoral immune response mediated by antimicrobial peptide|chemokine-mediated signaling pathway|cellular response…	mmu04060,mmu04061,mmu04062,mmu04064,mmu04621,mmu04657,mmu04668,mmu05134,mmu05146,mmu05167,mmu05323,mmu05417	Cytokine-cytokine receptor interaction|Viral protein interaction with cytokine and cytokine receptor|Chemokine signaling pathway|NF-kappa B signaling pathway|NOD-like receptor signaling pathway|IL-17 signaling pathway|TNF signaling pathway|Legionellosis|Amoebiasis|Kaposi sarcoma-associated herpesvirus infection|Rheumatoid arthritis|Lipid and atherosclerosis
Cstdc4	760.259	11.2974	1509.22	133.703	7.06289	0.00151086	0.169947	Up	cystatin domain containing 4	GO:0001533,GO:0002020,GO:0004869,GO:0005615,GO:0005654,GO:0005737,GO:0005829	cornified envelope|protease binding|cysteine-type endopeptidase inhibitor activity|extracellular space|nucleoplasm|cytoplasm|cytosol
Proc	17.0783	0.305272	33.8513	98.5181	6.62232	0.0015318	0.170487	Up	protein C	GO:0001889,GO:0004252,GO:0005509,GO:0005576,GO:0005615,GO:0005783,GO:0005794,GO:0006508,GO:0007596,GO:0007599,GO:0008233,GO:0008236,GO:0016787,GO:0030195,GO:0043066,GO:0043621,GO:0044537,GO:0050728,GO:0050819,GO:0070012,GO:1903142	liver development|serine-type endopeptidase activity|calcium ion binding|extracellular region|extracellular space|endoplasmic reticulum|Golgi apparatus|proteolysis|blood coagulation|hemostasis|peptidase activity|serine-type peptidase activity|hydrolase activity|negative regulation of blood coagulation|negative regulation of apoptotic process|protein self-association|regulation of circulating fibr…	mmu04610	Complement and coagulation cascades
Ccl4	1193.87	47.4212	2340.32	49.356	5.62515	0.00165994	0.179108	Up	chemokine (C-C motif) ligand 4	GO:0002548,GO:0005125,GO:0005515,GO:0005576,GO:0005615,GO:0006935,GO:0006954,GO:0006955,GO:0007186,GO:0008009,GO:0009636,GO:0030593,GO:0030595,GO:0031726,GO:0031730,GO:0032760,GO:0035690,GO:0042802,GO:0043117,GO:0043547,GO:0043922,GO:0048020,GO:0048245,GO:0048247,GO:0050850,GO:0051928,GO:0070098,GO:0070374,GO:0071346,GO:0071347,GO:0071356,GO:2000503	monocyte chemotaxis|cytokine activity|protein binding|extracellular region|extracellular space|chemotaxis|inflammatory response|immune response|G protein-coupled receptor signaling pathway|chemokine activity|response to toxic substance|neutrophil chemotaxis|leukocyte chemotaxis|CCR1 chemokine receptor binding|CCR5 chemokine receptor binding|positive regulation of tumor necrosis factor production|…	mmu04060,mmu04061,mmu04062,mmu04064,mmu04620,mmu04623,mmu05163	Cytokine-cytokine receptor interaction|Viral protein interaction with cytokine and cytokine receptor|Chemokine signaling pathway|NF-kappa B signaling pathway|Toll-like receptor signaling pathway|Cytosolic DNA-sensing pathway|Human cytomegalovirus infection
S100a9	30371.9	641.339	60102.4	93.7114	6.55015	0.00171326	0.179467	Up	S100 calcium binding protein A9 (calgranulin B)	GO:0002376,GO:0002523,GO:0002544,GO:0002793,GO:0005509,GO:0005576,GO:0005615,GO:0005634,GO:0005654,GO:0005737,GO:0005829,GO:0005856,GO:0005886,GO:0006417,GO:0006914,GO:0006915,GO:0006919,GO:0006935,GO:0006954,GO:0010976,GO:0014002,GO:0016020,GO:0016209,GO:0018119,GO:0030054,GO:0030194,GO:0030593,GO:0030595,GO:0031532,GO:0032496,GO:0035425,GO:0035606,GO:0035821,GO:0045087,GO:0045113,GO:0046872,GO:…	immune system process|leukocyte migration involved in inflammatory response|chronic inflammatory response|positive regulation of peptide secretion|calcium ion binding|extracellular region|extracellular space|nucleus|nucleoplasm|cytoplasm|cytosol|cytoskeleton|plasma membrane|regulation of translation|autophagy|apoptotic process|activation of cysteine-type endopeptidase activity involved in apoptot…	mmu04657	IL-17 signaling pathway
Clec4e	1187.89	51.7114	2324.06	44.9494	5.49023	0.00177073	0.183093	Up	C-type lectin domain family 4, member e	GO:0001819,GO:0002221,GO:0002292,GO:0002376,GO:0005509,GO:0005515,GO:0005886,GO:0006955,GO:0016020,GO:0016021,GO:0030246,GO:0030670,GO:0038023,GO:0038094,GO:0038187,GO:0042742,GO:0045087,GO:0046872,GO:0051861,GO:0061760	positive regulation of cytokine production|pattern recognition receptor signaling pathway|T cell differentiation involved in immune response|immune system process|calcium ion binding|protein binding|plasma membrane|immune response|membrane|integral component of membrane|carbohydrate binding|phagocytic vesicle membrane|signaling receptor activity|Fc-gamma receptor signaling pathway|pattern recogni…	mmu04625,mmu05152	C-type lectin receptor signaling pathway|Tuberculosis
Wfdc17	3197.65	224.019	6171.29	27.5479	4.78387	0.00229112	0.221203	Up	WAP four-disulfide core domain 17	GO:0004867,GO:0005615,GO:0019731,GO:0045087	serine-type endopeptidase inhibitor activity|extracellular space|antibacterial humoral response|innate immune response
Tnfaip3	619.498	142.271	1096.73	7.708	2.94636	0.00243784	0.232265	Up	tumor necrosis factor, alpha-induced protein 3	GO:0001922,GO:0002020,GO:0002237,GO:0002315,GO:0002632,GO:0002634,GO:0002637,GO:0002677,GO:0003677,GO:0003824,GO:0004842,GO:0004843,GO:0005515,GO:0005634,GO:0005737,GO:0005764,GO:0006508,GO:0006915,GO:0006954,GO:0007010,GO:0008022,GO:0008152,GO:0008233,GO:0008234,GO:0008270,GO:0009611,GO:0010507,GO:0016477,GO:0016567,GO:0016579,GO:0016740,GO:0016787,GO:0019900,GO:0030177,GO:0031397,GO:0032088,GO:…	B-1 B cell homeostasis|protease binding|response to molecule of bacterial origin|marginal zone B cell differentiation|negative regulation of granuloma formation|regulation of germinal center formation|regulation of immunoglobulin production|negative regulation of chronic inflammatory response|DNA binding|catalytic activity|ubiquitin-protein transferase activity|thiol-dependent deubiquitinase|prot…	mmu04064,mmu04217,mmu04621,mmu04657,mmu04668,mmu05162,mmu05169	NF-kappa B signaling pathway|Necroptosis|NOD-like receptor signaling pathway|IL-17 signaling pathway|TNF signaling pathway|Measles|Epstein-Barr virus infection
Ifitm6	770.328	31.0212	1509.63	48.6806	5.60528	0.00244917	0.232265	Up	interferon induced transmembrane protein 6	GO:0005886,GO:0034341,GO:0035455,GO:0035456,GO:0045071,GO:0046597,GO:0051607,GO:0060337	plasma membrane|response to interferon-gamma|response to interferon-alpha|response to interferon-beta|negative regulation of viral genome replication|negative regulation of viral entry into host cell|defense response to virus|type I interferon signaling pathway
Prelid2	928.549	491.456	1365.64	2.77759	1.47384	0.00257753	0.243	Up	PRELI domain containing 2	GO:0005739,GO:0005758,GO:0015914,GO:1990050	mitochondrion|mitochondrial intermembrane space|phospholipid transport|phosphatidic acid transfer activity
Retnlg	4012.22	81.0833	7943.35	97.9735	6.61432	0.0026839	0.251549	Up	resistin like gamma	GO:0002408,GO:0005179,GO:0005576,GO:0005615	myeloid dendritic cell chemotaxis|hormone activity|extracellular region|extracellular space
Ankrd37	141.379	72.2532	210.506	2.90856	1.54031	0.00276359	0.256023	Up	ankyrin repeat domain 37	GO:0005515,GO:0005634,GO:0005654,GO:0005737,GO:0005739,GO:0005829	protein binding|nucleus|nucleoplasm|cytoplasm|mitochondrion|cytosol
Clec4d	1165.05	88.6354	2241.46	25.2878	4.66037	0.00308355	0.273039	Up	C-type lectin domain family 4, member d	GO:0002250,GO:0002292,GO:0002376,GO:0005537,GO:0005886,GO:0016020,GO:0016021,GO:0030246,GO:0030887,GO:0034987,GO:0038094,GO:0038187,GO:0042742,GO:0043123,GO:0045087,GO:0046872,GO:0061760	adaptive immune response|T cell differentiation involved in immune response|immune system process|mannose binding|plasma membrane|membrane|integral component of membrane|carbohydrate binding|positive regulation of myeloid dendritic cell activation|immunoglobulin receptor binding|Fc-gamma receptor signaling pathway|pattern recognition receptor activity|defense response to bacterium|positive regula…	mmu04625	C-type lectin receptor signaling pathway
Ak4	1574.07	1012.66	2135.48	2.10821	1.07602	0.00345348	0.291111	Up	adenylate kinase 4	GO:0000166,GO:0002082,GO:0004017,GO:0004550,GO:0005524,GO:0005525,GO:0005737,GO:0005739,GO:0005759,GO:0006139,GO:0006165,GO:0009142,GO:0016301,GO:0016310,GO:0016740,GO:0016776,GO:0019205,GO:0046033,GO:0046034,GO:0046039,GO:0046899,GO:0071456,GO:2001169	nucleotide binding|regulation of oxidative phosphorylation|adenylate kinase activity|nucleoside diphosphate kinase activity|ATP binding|GTP binding|cytoplasm|mitochondrion|mitochondrial matrix|nucleobase-containing compound metabolic process|nucleoside diphosphate phosphorylation|nucleoside triphosphate biosynthetic process|kinase activity|phosphorylation|transferase activity|phosphotransferase a…	mmu00230,mmu00730	Purine metabolism|Thiamine metabolism
Chil1	882.034	49.8071	1714.26	34.4271	5.10547	0.00368334	0.296647	Up	chitinase-like 1	GO:0004568,GO:0005515,GO:0005576,GO:0005615,GO:0005737,GO:0005783,GO:0005975,GO:0006032,GO:0006915,GO:0006954,GO:0007250,GO:0008061,GO:0010800,GO:0030324,GO:0032757,GO:0045766,GO:0051897,GO:0070374	chitinase activity|protein binding|extracellular region|extracellular space|cytoplasm|endoplasmic reticulum|carbohydrate metabolic process|chitin catabolic process|apoptotic process|inflammatory response|activation of NF-kappaB-inducing kinase activity|chitin binding|positive regulation of peptidyl-threonine phosphorylation|lung development|positive regulation of interleukin-8 production|positive…
Arg2	299.177	15.2276	583.126	38.3236	5.26016	0.0038854	0.304455	Up	arginase type II	GO:0000050,GO:0001657,GO:0002250,GO:0002376,GO:0002829,GO:0004053,GO:0005737,GO:0005739,GO:0006525,GO:0006941,GO:0010963,GO:0016787,GO:0016813,GO:0019547,GO:0030145,GO:0032651,GO:0032696,GO:0032700,GO:0032720,GO:0045087,GO:0045988,GO:0046872,GO:0050998,GO:0051001,GO:0071641,GO:0071644,GO:0071650,GO:1900425,GO:1903426,GO:1905403,GO:2000562,GO:2000774	urea cycle|ureteric bud development|adaptive immune response|immune system process|negative regulation of type 2 immune response|arginase activity|cytoplasm|mitochondrion|arginine metabolic process|striated muscle contraction|regulation of L-arginine import|hydrolase activity|hydrolase activity, acting on carbon-nitrogen (but not peptide) bonds, in linear amidines|arginine catabolic process to or…	mmu00220,mmu00330,mmu05146	Arginine biosynthesis|Arginine and proline metabolism|Amoebiasis
Ier3	3706.52	1569.57	5843.46	3.72265	1.89633	0.00403315	0.307806	Up	immediate early response 3	GO:0001562,GO:0003085,GO:0005515,GO:0005634,GO:0006282,GO:0007095,GO:0008630,GO:0016020,GO:0016021,GO:0043066,GO:0045732,GO:0045820,GO:0046822,GO:0050728,GO:1901029,GO:2000377,GO:2001020	response to protozoan|negative regulation of systemic arterial blood pressure|protein binding|nucleus|regulation of DNA repair|mitotic G2 DNA damage checkpoint signaling|intrinsic apoptotic signaling pathway in response to DNA damage|membrane|integral component of membrane|negative regulation of apoptotic process|positive regulation of protein catabolic process|negative regulation of glycolytic p…
Gadd45b	1351.72	438.576	2264.87	5.1636	2.36838	0.00406191	0.308532	Up	growth arrest and DNA-damage-inducible 45 beta	GO:0000185,GO:0005515,GO:0005634,GO:0005737,GO:0006469,GO:0006915,GO:0007275,GO:0030154,GO:0043065,GO:0043410,GO:0046330,GO:0051726,GO:1900745	activation of MAPKKK activity|protein binding|nucleus|cytoplasm|negative regulation of protein kinase activity|apoptotic process|multicellular organism development|cell differentiation|positive regulation of apoptotic process|positive regulation of MAPK cascade|positive regulation of JNK cascade|regulation of cell cycle|positive regulation of p38MAPK cascade	mmu04010,mmu04064,mmu04068,mmu04110,mmu04115,mmu04210,mmu04218,mmu05169,mmu05200,mmu05202,mmu05210,mmu05212,mmu05213,mmu05214,mmu05216,mmu05217,mmu05218,mmu05220,mmu05222,mmu05223,mmu05224,mmu05225,mmu05226	MAPK signaling pathway|NF-kappa B signaling pathway|FoxO signaling pathway|Cell cycle|p53 signaling pathway|Apoptosis|Cellular senescence|Epstein-Barr virus infection|Pathways in cancer|Transcriptional misregulation in cancer|Colorectal cancer|Pancreatic cancer|Endometrial cancer|Glioma|Thyroid cancer|Basal cell carcinoma|Melanoma|Chronic myeloid leukemia|Small cell lung cancer|Non-small cell lun…
Sap30	1051.28	687.301	1415.27	2.05825	1.04142	0.00439899	0.323407	Up	sin3 associated polypeptide	GO:0000118,GO:0000122,GO:0003677,GO:0003712,GO:0003714,GO:0005515,GO:0005634,GO:0005654,GO:0006355,GO:0016580,GO:0035914,GO:0046872,GO:0052472	histone deacetylase complex|negative regulation of transcription by RNA polymerase II|DNA binding|transcription coregulator activity|transcription corepressor activity|protein binding|nucleus|nucleoplasm|regulation of transcription, DNA-templated|Sin3 complex|skeletal muscle cell differentiation|metal ion binding|modulation by host of symbiont transcription	mmu05169	Epstein-Barr virus infection
Egln3	428.434	213.674	643.193	3.01011	1.58981	0.00442138	0.323568	Up	egl-9 family hypoxia-inducible factor 3	GO:0005506,GO:0005634,GO:0005737,GO:0005829,GO:0006915,GO:0006974,GO:0008198,GO:0016491,GO:0016705,GO:0016706,GO:0018126,GO:0018401,GO:0031418,GO:0031543,GO:0031545,GO:0042127,GO:0043523,GO:0046872,GO:0051213,GO:0071456,GO:1990830	iron ion binding|nucleus|cytoplasm|cytosol|apoptotic process|cellular response to DNA damage stimulus|ferrous iron binding|oxidoreductase activity|oxidoreductase activity, acting on paired donors, with incorporation or reduction of molecular oxygen|2-oxoglutarate-dependent dioxygenase activity|protein hydroxylation|peptidyl-proline hydroxylation to 4-hydroxy-L-proline|L-ascorbic acid binding|pept…	mmu04066,mmu05200,mmu05211	HIF-1 signaling pathway|Pathways in cancer|Renal cell carcinoma
Junb	4236.11	1775.57	6696.64	3.77133	1.91507	0.00451119	0.325878	Up	jun B proto-oncogene	GO:0000977,GO:0000978,GO:0000981,GO:0001228,GO:0001570,GO:0001649,GO:0001701,GO:0001829,GO:0003677,GO:0003690,GO:0003700,GO:0005515,GO:0005634,GO:0005654,GO:0005667,GO:0006355,GO:0006357,GO:0006366,GO:0008134,GO:0009987,GO:0030316,GO:0033687,GO:0035976,GO:0042127,GO:0043565,GO:0045597,GO:0045944,GO:0046697,GO:0051726,GO:0060136,GO:0060716,GO:0071277,GO:1990837	RNA polymerase II transcription regulatory region sequence-specific DNA binding|RNA polymerase II cis-regulatory region sequence-specific DNA binding|DNA-binding transcription factor activity, RNA polymerase II-specific|DNA-binding transcription activator activity, RNA polymerase II-specific|vasculogenesis|osteoblast differentiation|in utero embryonic development|trophectodermal cell differentiat…	mmu04380,mmu04668,mmu04935	Osteoclast differentiation|TNF signaling pathway|Growth hormone synthesis, secretion and action	TF_bZIP
Gm14548	89.7996	9.84171	169.757	17.266	4.10986	0.0045577	0.327562	Up	predicted gene 14548			mmu04380,mmu04662	Osteoclast differentiation|B cell receptor signaling pathway
Stfa3	57.8998	3.6128	112.187	31.1239	4.95995	0.00468238	0.32859	Up	stefin A3	GO:0004869,GO:0005829	cysteine-type endopeptidase inhibitor activity|cytosol
Mmp25	107.95	21.0258	194.874	9.27347	3.21311	0.00468994	0.32859	Up	matrix metallopeptidase 25	GO:0004222,GO:0005886,GO:0006508,GO:0008233,GO:0008237,GO:0008270,GO:0009986,GO:0016020,GO:0016021,GO:0016504,GO:0016787,GO:0030198,GO:0030574,GO:0031012,GO:0031225,GO:0046872,GO:0060022	metalloendopeptidase activity|plasma membrane|proteolysis|peptidase activity|metallopeptidase activity|zinc ion binding|cell surface|membrane|integral component of membrane|peptidase activator activity|hydrolase activity|extracellular matrix organization|collagen catabolic process|extracellular matrix|anchored component of membrane|metal ion binding|hard palate development	mmu04928	Parathyroid hormone synthesis, secretion and action
Ccl3	936.566	49.1881	1823.94	37.0823	5.21266	0.00508814	0.342637	Up	chemokine (C-C motif) ligand 3	GO:0002548,GO:0005125,GO:0005515,GO:0005576,GO:0005615,GO:0006935,GO:0006954,GO:0006955,GO:0007186,GO:0007204,GO:0008009,GO:0008360,GO:0030593,GO:0030595,GO:0032731,GO:0032760,GO:0043525,GO:0043547,GO:0043615,GO:0045672,GO:0045944,GO:0048020,GO:0048246,GO:0048247,GO:0050729,GO:0070098,GO:0070374,GO:0071346,GO:0071347,GO:0071356	monocyte chemotaxis|cytokine activity|protein binding|extracellular region|extracellular space|chemotaxis|inflammatory response|immune response|G protein-coupled receptor signaling pathway|positive regulation of cytosolic calcium ion concentration|chemokine activity|regulation of cell shape|neutrophil chemotaxis|leukocyte chemotaxis|positive regulation of interleukin-1 beta production|positive re…	mmu04060,mmu04061,mmu04062,mmu04620,mmu05142,mmu05163,mmu05323,mmu05417	Cytokine-cytokine receptor interaction|Viral protein interaction with cytokine and cytokine receptor|Chemokine signaling pathway|Toll-like receptor signaling pathway|Chagas disease|Human cytomegalovirus infection|Rheumatoid arthritis|Lipid and atherosclerosis
Sirpb1b	74.2129	7.62796	140.798	18.4959	4.20913	0.00518386	0.344737	Up	signal-regulatory protein beta 1B	GO:0005886,GO:0050766,GO:0050870	plasma membrane|positive regulation of phagocytosis|positive regulation of T cell activation	mmu04380	Osteoclast differentiation
Dusp1	2599.61	495.964	4703.26	9.48265	3.24529	0.00536609	0.352825	Up	dual specificity phosphatase 1	GO:0000188,GO:0001706,GO:0004721,GO:0004722,GO:0004725,GO:0005634,GO:0005737,GO:0006470,GO:0007049,GO:0007162,GO:0008138,GO:0008285,GO:0008330,GO:0016311,GO:0016787,GO:0016791,GO:0017017,GO:0019838,GO:0035335,GO:0035556,GO:0035970,GO:0043065,GO:0043066,GO:0043407,GO:0043409,GO:0051019,GO:0070262,GO:0070373,GO:0090027,GO:0106306,GO:0106307,GO:1903753,GO:1990869,GO:2000279	inactivation of MAPK activity|endoderm formation|phosphoprotein phosphatase activity|protein serine/threonine phosphatase activity|protein tyrosine phosphatase activity|nucleus|cytoplasm|protein dephosphorylation|cell cycle|negative regulation of cell adhesion|protein tyrosine/serine/threonine phosphatase activity|negative regulation of cell population proliferation|protein tyrosine/threonine pho…	mmu04010,mmu04726,mmu05012,mmu05418	MAPK signaling pathway|Serotonergic synapse|Parkinson disease|Fluid shear stress and atherosclerosis
Pilra	258.625	64.4135	452.837	7.02917	2.81335	0.00539354	0.352825	Up	paired immunoglobin-like type 2 receptor alpha	GO:0005515,GO:0007165,GO:0016020,GO:0016021,GO:0042288	protein binding|signal transduction|membrane|integral component of membrane|MHC class I protein binding	mmu05168	Herpes simplex virus 1 infection
Lcn2	10554.8	515.1	20594.5	39.9812	5.32125	0.00548015	0.355588	Up	lipocalin 2	GO:0002020,GO:0002376,GO:0005506,GO:0005515,GO:0005576,GO:0005615,GO:0005829,GO:0006811,GO:0006915,GO:0009615,GO:0009617,GO:0009635,GO:0010628,GO:0015891,GO:0031346,GO:0031410,GO:0036094,GO:0042493,GO:0042742,GO:0042802,GO:0045087,GO:0055072,GO:0070301,GO:0097192,GO:0097577,GO:0120162,GO:1903981	protease binding|immune system process|iron ion binding|protein binding|extracellular region|extracellular space|cytosol|ion transport|apoptotic process|response to virus|response to bacterium|response to herbicide|positive regulation of gene expression|siderophore transport|positive regulation of cell projection organization|cytoplasmic vesicle|small molecule binding|response to drug|defense res…	mmu04657	IL-17 signaling pathway
Itgam	986.382	403.342	1569.42	3.8904	1.95992	0.00554681	0.357023	Up	integrin alpha M	GO:0001774,GO:0001781,GO:0001846,GO:0001851,GO:0002523,GO:0005515,GO:0005615,GO:0005634,GO:0005886,GO:0006898,GO:0006909,GO:0006911,GO:0007155,GO:0007159,GO:0008201,GO:0009897,GO:0009986,GO:0014005,GO:0016021,GO:0030593,GO:0030900,GO:0031072,GO:0032930,GO:0033554,GO:0034688,GO:0038024,GO:0043315,GO:0043395,GO:0044853,GO:0044877,GO:0045123,GO:0045963,GO:0050798,GO:0060376,GO:0061756,GO:0090314,GO:…	microglial cell activation|neutrophil apoptotic process|opsonin binding|complement component C3b binding|leukocyte migration involved in inflammatory response|protein binding|extracellular space|nucleus|plasma membrane|receptor-mediated endocytosis|phagocytosis|phagocytosis, engulfment|cell adhesion|leukocyte cell-cell adhesion|heparin binding|external side of plasma membrane|cell surface|microgl…	mmu04015,mmu04145,mmu04514,mmu04610,mmu04613,mmu04640,mmu04670,mmu04810,mmu05133,mmu05134,mmu05140,mmu05146,mmu05150,mmu05152,mmu05202,mmu05221	Rap1 signaling pathway|Phagosome|Cell adhesion molecules|Complement and coagulation cascades|Neutrophil extracellular trap formation|Hematopoietic cell lineage|Leukocyte transendothelial migration|Regulation of actin cytoskeleton|Pertussis|Legionellosis|Leishmaniasis|Amoebiasis|Staphylococcus aureus infection|Tuberculosis|Transcriptional misregulation in cancer|Acute myeloid leukemia
Wfdc21	1324.34	18.2096	2630.46	144.511	7.17503	0.00560947	0.359612	Up	WAP four-disulfide core domain 21	GO:0004867,GO:0005576,GO:0005615,GO:0008047,GO:0019731,GO:0030414,GO:0032496,GO:0034612,GO:0045087,GO:0050872	serine-type endopeptidase inhibitor activity|extracellular region|extracellular space|enzyme activator activity|antibacterial humoral response|peptidase inhibitor activity|response to lipopolysaccharide|response to tumor necrosis factor|innate immune response|white fat cell differentiation
Hilpda	1931.66	908.761	2954.57	3.25064	1.70072	0.00581031	0.366622	Up	hypoxia inducible lipid droplet associated	GO:0001819,GO:0005102,GO:0005576,GO:0005615,GO:0005654,GO:0005811,GO:0008284,GO:0009986,GO:0010884,GO:0016020,GO:0016021,GO:0030141,GO:0035425	positive regulation of cytokine production|signaling receptor binding|extracellular region|extracellular space|nucleoplasm|lipid droplet|positive regulation of cell population proliferation|cell surface|positive regulation of lipid storage|membrane|integral component of membrane|secretory granule|autocrine signaling
Kcnh6	8.63059	1.27771	15.9835	12.467	3.64004	0.00592491	0.370932	Up	potassium voltage-gated channel, subfamily H (eag-related), member 6	GO:0005242,GO:0005249,GO:0005887,GO:0006813,GO:0042391,GO:0044877,GO:0071805,GO:0086091	inward rectifier potassium channel activity|voltage-gated potassium channel activity|integral component of plasma membrane|potassium ion transport|regulation of membrane potential|protein-containing complex binding|potassium ion transmembrane transport|regulation of heart rate by cardiac conduction
Osm	312.413	23.1204	601.705	26.0375	4.70252	0.00610813	0.376249	Up	oncostatin M	GO:0005125,GO:0005147,GO:0005576,GO:0005615,GO:0006955,GO:0007260,GO:0007422,GO:0008083,GO:0008284,GO:0009408,GO:0014068,GO:0032740,GO:0033138,GO:0038165,GO:0040008,GO:0042531,GO:0043410,GO:0045835,GO:0045944,GO:0046888,GO:0048266,GO:0050729,GO:0050731,GO:0051897,GO:2001235	cytokine activity|oncostatin-M receptor binding|extracellular region|extracellular space|immune response|tyrosine phosphorylation of STAT protein|peripheral nervous system development|growth factor activity|positive regulation of cell population proliferation|response to heat|positive regulation of phosphatidylinositol 3-kinase signaling|positive regulation of interleukin-17 production|positive r…	mmu04060,mmu04151,mmu04630	Cytokine-cytokine receptor interaction|PI3K-Akt signaling pathway|JAK-STAT signaling pathway
Gp9	62.7857	13.1067	112.465	8.56828	3.09901	0.00615594	0.376249	Up	glycoprotein 9 (platelet)	GO:0007155,GO:0007596,GO:0007599,GO:0016020,GO:0016021	cell adhesion|blood coagulation|hemostasis|membrane|integral component of membrane	mmu04512,mmu04611,mmu04640	ECM-receptor interaction|Platelet activation|Hematopoietic cell lineage
Nlrp3	175.735	31.292	320.178	10.2325	3.35509	0.00631303	0.383254	Up	NLR family, pyrin domain containing 3	GO:0000139,GO:0000166,GO:0002376,GO:0002526,GO:0002674,GO:0002720,GO:0002830,GO:0005515,GO:0005524,GO:0005576,GO:0005634,GO:0005737,GO:0005783,GO:0005829,GO:0006919,GO:0006954,GO:0008134,GO:0032088,GO:0032611,GO:0032612,GO:0032621,GO:0032691,GO:0032731,GO:0032736,GO:0032753,GO:0032754,GO:0042802,GO:0043280,GO:0043565,GO:0044546,GO:0045087,GO:0045630,GO:0045944,GO:0050727,GO:0050728,GO:0050830,GO:…	Golgi membrane|nucleotide binding|immune system process|acute inflammatory response|negative regulation of acute inflammatory response|positive regulation of cytokine production involved in immune response|positive regulation of type 2 immune response|protein binding|ATP binding|extracellular region|nucleus|cytoplasm|endoplasmic reticulum|cytosol|activation of cysteine-type endopeptidase activity…	mmu04217,mmu04621,mmu04625,mmu05132,mmu05133,mmu05135,mmu05164,mmu05171,mmu05417	Necroptosis|NOD-like receptor signaling pathway|C-type lectin receptor signaling pathway|Salmonella infection|Pertussis|Yersinia infection|Influenza A|Coronavirus disease - COVID-19|Lipid and atherosclerosis
Rdh12	314.471	18.1711	610.771	33.6183	5.07118	0.00653361	0.392556	Up	retinol dehydrogenase 12	GO:0001917,GO:0004745,GO:0007601,GO:0016491,GO:0042572,GO:0050896,GO:0052650,GO:0110095	photoreceptor inner segment|NAD-retinol dehydrogenase activity|visual perception|oxidoreductase activity|retinol metabolic process|response to stimulus|NADP-retinol dehydrogenase activity|cellular detoxification of aldehyde	mmu00830	Retinol metabolism
Il1rn	2727.45	314.903	5140	16.3224	4.02878	0.00654887	0.392556	Up	interleukin 1 receptor antagonist	GO:0001660,GO:0002437,GO:0005125,GO:0005149,GO:0005150,GO:0005151,GO:0005152,GO:0005576,GO:0005615,GO:0005737,GO:0006629,GO:0006953,GO:0006954,GO:0006955,GO:0007613,GO:0014050,GO:0019233,GO:0030073,GO:0030336,GO:0031982,GO:0034115,GO:0043066,GO:0043507,GO:0045352,GO:0045353,GO:0045837,GO:0051384,GO:2000660	fever generation|inflammatory response to antigenic stimulus|cytokine activity|interleukin-1 receptor binding|interleukin-1, type I receptor binding|interleukin-1, type II receptor binding|interleukin-1 receptor antagonist activity|extracellular region|extracellular space|cytoplasm|lipid metabolic process|acute-phase response|inflammatory response|immune response|memory|negative regulation of glu…	mmu04060	Cytokine-cytokine receptor interaction
Atp7b	92.6861	52.0625	133.31	2.56122	1.35683	0.00656424	0.392556	Up	ATPase, Cu++ transporting, beta polypeptide	GO:0000166,GO:0005375,GO:0005507,GO:0005524,GO:0005768,GO:0005770,GO:0005783,GO:0005794,GO:0005802,GO:0005886,GO:0005923,GO:0006811,GO:0006812,GO:0006825,GO:0006878,GO:0006882,GO:0007595,GO:0008270,GO:0015677,GO:0015680,GO:0016020,GO:0016021,GO:0016323,GO:0019829,GO:0030001,GO:0031410,GO:0032588,GO:0043682,GO:0045177,GO:0046688,GO:0046872,GO:0048471,GO:0051208,GO:0060003,GO:0070160,GO:0071280,GO:…	nucleotide binding|copper ion transmembrane transporter activity|copper ion binding|ATP binding|endosome|late endosome|endoplasmic reticulum|Golgi apparatus|trans-Golgi network|plasma membrane|bicellular tight junction|ion transport|cation transport|copper ion transport|cellular copper ion homeostasis|cellular zinc ion homeostasis|lactation|zinc ion binding|copper ion import|protein maturation by…	mmu01524,mmu04978	Platinum drug resistance|Mineral absorption
Smtnl2	333.452	208.616	458.289	2.19547	1.13453	0.00665408	0.394943	Up	smoothelin-like 2	GO:0005523,GO:0005815,GO:0008157,GO:0030036,GO:0031430,GO:0031674,GO:0031941,GO:0045907	tropomyosin binding|microtubule organizing center|protein phosphatase 1 binding|actin cytoskeleton organization|M band|I band|filamentous actin|positive regulation of vasoconstriction
Mrgpra2a	19.6648	0.33763	38.9919	113.287	6.82384	0.0067073	0.394943	Up	MAS-related GPR, member A2A	GO:0004930,GO:0007186	G protein-coupled receptor activity|G protein-coupled receptor signaling pathway
Lipg	151.067	29.5494	272.584	9.22873	3.20613	0.00672737	0.394943	Up	lipase, endothelial	GO:0004465,GO:0004620,GO:0004806,GO:0005576,GO:0005615,GO:0005769,GO:0005794,GO:0006629,GO:0006633,GO:0008201,GO:0008283,GO:0008970,GO:0009986,GO:0010983,GO:0016042,GO:0016298,GO:0016787,GO:0019433,GO:0032376,GO:0034375,GO:0042632,GO:0043691,GO:0050746,GO:0052689,GO:0052739,GO:0052740,GO:0055091	lipoprotein lipase activity|phospholipase activity|triglyceride lipase activity|extracellular region|extracellular space|early endosome|Golgi apparatus|lipid metabolic process|fatty acid biosynthetic process|heparin binding|cell population proliferation|phospholipase A1 activity|cell surface|positive regulation of high-density lipoprotein particle clearance|lipid catabolic process|lipase activity…	mmu00561,mmu04979	Glycerolipid metabolism|Cholesterol metabolism
Irak3	257.504	70.4041	444.604	6.31543	2.65888	0.00689248	0.398733	Up	interleukin-1 receptor-associated kinase 3	GO:0000166,GO:0000287,GO:0001819,GO:0001960,GO:0002755,GO:0004672,GO:0004674,GO:0005515,GO:0005524,GO:0005634,GO:0005737,GO:0005886,GO:0006468,GO:0006915,GO:0007165,GO:0009615,GO:0010933,GO:0010936,GO:0016301,GO:0016310,GO:0016740,GO:0019221,GO:0019901,GO:0032088,GO:0032494,GO:0032496,GO:0032695,GO:0032715,GO:0032720,GO:0034122,GO:0035556,GO:0042177,GO:0042803,GO:0042981,GO:0043242,GO:0043244,GO:…	nucleotide binding|magnesium ion binding|positive regulation of cytokine production|negative regulation of cytokine-mediated signaling pathway|MyD88-dependent toll-like receptor signaling pathway|protein kinase activity|protein serine/threonine kinase activity|protein binding|ATP binding|nucleus|cytoplasm|plasma membrane|protein phosphorylation|apoptotic process|signal transduction|response to vi…	mmu04722	Neurotrophin signaling pathway
Trem3	130.988	13.9135	248.063	17.8477	4.15766	0.00698777	0.399975	Up	triggering receptor expressed on myeloid cells 3	GO:0001530,GO:0001816,GO:0002367,GO:0005515,GO:0005886,GO:0016020,GO:0016021,GO:0016477,GO:0030593,GO:0032602,GO:0042834,GO:0045089,GO:0070891,GO:0070945,GO:0072672	lipopolysaccharide binding|cytokine production|cytokine production involved in immune response|protein binding|plasma membrane|membrane|integral component of membrane|cell migration|neutrophil chemotaxis|chemokine production|peptidoglycan binding|positive regulation of innate immune response|lipoteichoic acid binding|neutrophil-mediated killing of gram-negative bacterium|neutrophil extravasation
Hck	689.29	205.9	1172.68	5.69587	2.50992	0.00702257	0.400537	Up	hemopoietic cell kinase	GO:0000166,GO:0001784,GO:0002376,GO:0004672,GO:0004713,GO:0004715,GO:0005102,GO:0005515,GO:0005524,GO:0005634,GO:0005737,GO:0005764,GO:0005794,GO:0005829,GO:0005856,GO:0005884,GO:0005886,GO:0005901,GO:0005925,GO:0006468,GO:0006887,GO:0006909,GO:0006954,GO:0007169,GO:0008284,GO:0008360,GO:0016020,GO:0016301,GO:0016310,GO:0016740,GO:0018108,GO:0030054,GO:0030154,GO:0031234,GO:0031410,GO:0042995,GO:…	nucleotide binding|phosphotyrosine residue binding|immune system process|protein kinase activity|protein tyrosine kinase activity|non-membrane spanning protein tyrosine kinase activity|signaling receptor binding|protein binding|ATP binding|nucleus|cytoplasm|lysosome|Golgi apparatus|cytosol|cytoskeleton|actin filament|plasma membrane|caveola|focal adhesion|protein phosphorylation|exocytosis|phagoc…	mmu04062,mmu04666,mmu05167	Chemokine signaling pathway|Fc gamma R-mediated phagocytosis|Kaposi sarcoma-associated herpesvirus infection
Spink8	87.0688	44.2469	129.891	2.93023	1.55101	0.00723549	0.40913	Up	serine peptidase inhibitor, Kazal type 8	GO:0004867,GO:0005576,GO:0010466,GO:0030414	serine-type endopeptidase inhibitor activity|extracellular region|negative regulation of peptidase activity|peptidase inhibitor activity
Stfa2	240.167	0.33763	479.996	1438.91	10.4908	0.00724983	0.40913	Up	stefin A2	GO:0004866,GO:0004869,GO:0005737,GO:0005829,GO:0010466,GO:0010951,GO:0030414	endopeptidase inhibitor activity|cysteine-type endopeptidase inhibitor activity|cytoplasm|cytosol|negative regulation of peptidase activity|negative regulation of endopeptidase activity|peptidase inhibitor activity
1600014C23Rik	159.154	70.2779	248.031	3.52375	1.81711	0.00728144	0.409472	Up	RIKEN cDNA 1600014C23 gene
Slc16a3	935.477	344.811	1526.14	4.42496	2.14566	0.00771823	0.425111	Up	solute carrier family 16 (monocarboxylic acid transporters), member 3	GO:0005886,GO:0005887,GO:0008028,GO:0015129,GO:0015293,GO:0015718,GO:0016020,GO:0016021,GO:0016323,GO:0016324,GO:0016328,GO:0022857,GO:0031965,GO:0035879,GO:0055085,GO:0098688,GO:0099061	plasma membrane|integral component of plasma membrane|monocarboxylic acid transmembrane transporter activity|lactate transmembrane transporter activity|symporter activity|monocarboxylic acid transport|membrane|integral component of membrane|basolateral plasma membrane|apical plasma membrane|lateral plasma membrane|transmembrane transporter activity|nuclear membrane|plasma membrane lactate transpo…	mmu05230	Central carbon metabolism in cancer
Chst1	380.293	74.4432	686.143	9.21901	3.20461	0.00784125	0.425111	Up	carbohydrate sulfotransferase 1	GO:0000139,GO:0001517,GO:0005794,GO:0005802,GO:0005975,GO:0006012,GO:0006044,GO:0006790,GO:0006954,GO:0008146,GO:0016020,GO:0016021,GO:0016740,GO:0042339,GO:0045130	Golgi membrane|N-acetylglucosamine 6-O-sulfotransferase activity|Golgi apparatus|trans-Golgi network|carbohydrate metabolic process|galactose metabolic process|N-acetylglucosamine metabolic process|sulfur compound metabolic process|inflammatory response|sulfotransferase activity|membrane|integral component of membrane|transferase activity|keratan sulfate metabolic process|keratan sulfotransferase…	mmu00533	Glycosaminoglycan biosynthesis - keratan sulfate
Ankrd22	74.4064	3.97065	144.842	36.5669	5.19247	0.00802327	0.430064	Up	ankyrin repeat domain 22
Gm8978	115.985	0.33763	231.632	673.783	9.39614	0.00834289	0.433196	Up	predicted gene 8978
Rnd1	300.662	98.2852	503.04	5.11703	2.35531	0.00856917	0.43878	Up	Rho family GTPase 1	GO:0000166,GO:0003924,GO:0005102,GO:0005525,GO:0005737,GO:0005829,GO:0005856,GO:0005886,GO:0005912,GO:0005938,GO:0007015,GO:0007162,GO:0007163,GO:0007264,GO:0008360,GO:0015629,GO:0016020,GO:0016322,GO:0016477,GO:0019901,GO:0030865,GO:0031410,GO:0032956,GO:0042995,GO:0043231	nucleotide binding|GTPase activity|signaling receptor binding|GTP binding|cytoplasm|cytosol|cytoskeleton|plasma membrane|adherens junction|cell cortex|actin filament organization|negative regulation of cell adhesion|establishment or maintenance of cell polarity|small GTPase mediated signal transduction|regulation of cell shape|actin cytoskeleton|membrane|neuron remodeling|cell migration|protein k…	mmu04360	Axon guidance
Fgr	469.137	112.535	825.739	7.33867	2.87552	0.00876633	0.442138	Up	FGR proto-oncogene, Src family tyrosine kinase	GO:0000166,GO:0001784,GO:0001819,GO:0002376,GO:0004672,GO:0004713,GO:0004715,GO:0005102,GO:0005515,GO:0005524,GO:0005737,GO:0005739,GO:0005743,GO:0005829,GO:0005856,GO:0005886,GO:0006468,GO:0007169,GO:0007229,GO:0008360,GO:0014068,GO:0015629,GO:0016020,GO:0016235,GO:0016301,GO:0016310,GO:0016740,GO:0018108,GO:0019901,GO:0030154,GO:0030282,GO:0030335,GO:0031234,GO:0032587,GO:0032815,GO:0032956,GO:…	nucleotide binding|phosphotyrosine residue binding|positive regulation of cytokine production|immune system process|protein kinase activity|protein tyrosine kinase activity|non-membrane spanning protein tyrosine kinase activity|signaling receptor binding|protein binding|ATP binding|cytoplasm|mitochondrion|mitochondrial inner membrane|cytosol|cytoskeleton|plasma membrane|protein phosphorylation|tr…	mmu04062	Chemokine signaling pathway
Dhrs9	54.5821	10.2581	98.9061	9.62923	3.26742	0.00883738	0.444002	Up	dehydrogenase/reductase (SDR family) member 9	GO:0002138,GO:0004022,GO:0004745,GO:0005783,GO:0006629,GO:0008202,GO:0008209,GO:0016020,GO:0016491,GO:0030176,GO:0042448,GO:0042904,GO:0043231,GO:0047023,GO:0047035,GO:0047044	retinoic acid biosynthetic process|alcohol dehydrogenase (NAD+) activity|NAD-retinol dehydrogenase activity|endoplasmic reticulum|lipid metabolic process|steroid metabolic process|androgen metabolic process|membrane|oxidoreductase activity|integral component of endoplasmic reticulum membrane|progesterone metabolic process|9-cis-retinoic acid biosynthetic process|intracellular membrane-bounded org…	mmu00830	Retinol metabolism
Il1a	286.949	19.4712	554.426	28.4881	4.83229	0.00921331	0.455015	Up	interleukin 1 alpha	GO:0001660,GO:0001819,GO:0002248,GO:0005125,GO:0005149,GO:0005507,GO:0005576,GO:0005615,GO:0005737,GO:0005829,GO:0005886,GO:0006883,GO:0006954,GO:0006955,GO:0008285,GO:0009986,GO:0010575,GO:0010628,GO:0010893,GO:0019221,GO:0031424,GO:0032308,GO:0032743,GO:0032755,GO:0032760,GO:0032874,GO:0032956,GO:0033092,GO:0034605,GO:0035234,GO:0043123,GO:0045766,GO:0045840,GO:0045944,GO:0046330,GO:0046688,GO:…	fever generation|positive regulation of cytokine production|connective tissue replacement involved in inflammatory response wound healing|cytokine activity|interleukin-1 receptor binding|copper ion binding|extracellular region|extracellular space|cytoplasm|cytosol|plasma membrane|cellular sodium ion homeostasis|inflammatory response|immune response|negative regulation of cell population prolifera…	mmu04010,mmu04060,mmu04217,mmu04218,mmu04380,mmu04640,mmu04932,mmu04933,mmu04940,mmu05010,mmu05020,mmu05022,mmu05133,mmu05140,mmu05152,mmu05162,mmu05164,mmu05321,mmu05323,mmu05332,mmu05418	MAPK signaling pathway|Cytokine-cytokine receptor interaction|Necroptosis|Cellular senescence|Osteoclast differentiation|Hematopoietic cell lineage|Non-alcoholic fatty liver disease|AGE-RAGE signaling pathway in diabetic complications|Type I diabetes mellitus|Alzheimer disease|Prion disease|Pathways of neurodegeneration - multiple diseases|Pertussis|Leishmaniasis|Tuberculosis|Measles|Influenza A|…
Cdc42ep2	293.958	159.57	428.345	2.68207	1.42335	0.00922692	0.455015	Up	CDC42 effector protein (Rho GTPase binding) 2	GO:0001515,GO:0005096,GO:0005737,GO:0005829,GO:0005856,GO:0005886,GO:0007266,GO:0008360,GO:0015630,GO:0016020,GO:0030036,GO:0030838,GO:0031267,GO:0031274,GO:0045335,GO:0071346	opioid peptide activity|GTPase activator activity|cytoplasm|cytosol|cytoskeleton|plasma membrane|Rho protein signal transduction|regulation of cell shape|microtubule cytoskeleton|membrane|actin cytoskeleton organization|positive regulation of actin filament polymerization|small GTPase binding|positive regulation of pseudopodium assembly|phagocytic vesicle|cellular response to interferon-gamma
Tnf	103.268	14.3199	192.215	13.4389	3.74834	0.00938409	0.455619	Up	tumor necrosis factor	GO:0000122,GO:0000165,GO:0000185,GO:0000187,GO:0000976,GO:0001774,GO:0001775,GO:0001819,GO:0001891,GO:0001932,GO:0001934,GO:0001937,GO:0002020,GO:0002037,GO:0002269,GO:0002439,GO:0002637,GO:0002719,GO:0002876,GO:0002925,GO:0003085,GO:0005125,GO:0005164,GO:0005515,GO:0005576,GO:0005615,GO:0005622,GO:0005737,GO:0005886,GO:0005887,GO:0006006,GO:0006357,GO:0006915,GO:0006919,GO:0006952,GO:0006954,GO:…	negative regulation of transcription by RNA polymerase II|MAPK cascade|activation of MAPKKK activity|activation of MAPK activity|transcription cis-regulatory region binding|microglial cell activation|cell activation|positive regulation of cytokine production|phagocytic cup|regulation of protein phosphorylation|positive regulation of protein phosphorylation|negative regulation of endothelial cell …	mmu01523,mmu04010,mmu04060,mmu04061,mmu04064,mmu04071,mmu04150,mmu04210,mmu04217,mmu04350,mmu04380,mmu04612,mmu04620,mmu04621,mmu04622,mmu04625,mmu04640,mmu04650,mmu04657,mmu04660,mmu04664,mmu04668,mmu04920,mmu04930,mmu04931,mmu04932,mmu04933,mmu04940,mmu05010,mmu05014,mmu05020,mmu05022,mmu05132,mmu05133,mmu05134,mmu05135,mmu05140,mmu05142,mmu05143,mmu05144,mmu05145,mmu05146,mmu05152,mmu05160,mmu…	Antifolate resistance|MAPK signaling pathway|Cytokine-cytokine receptor interaction|Viral protein interaction with cytokine and cytokine receptor|NF-kappa B signaling pathway|Sphingolipid signaling pathway|mTOR signaling pathway|Apoptosis|Necroptosis|TGF-beta signaling pathway|Osteoclast differentiation|Antigen processing and presentation|Toll-like receptor signaling pathway|NOD-like receptor sig…
Fpr2	669.408	51.8815	1286.94	24.8113	4.63293	0.00942596	0.455619	Up	formyl peptide receptor 2	GO:0001540,GO:0001774,GO:0001934,GO:0002430,GO:0002768,GO:0004875,GO:0004930,GO:0004982,GO:0005124,GO:0005737,GO:0005886,GO:0006898,GO:0006935,GO:0006954,GO:0007165,GO:0007166,GO:0007186,GO:0007193,GO:0007200,GO:0007204,GO:0014068,GO:0016020,GO:0016021,GO:0019722,GO:0032930,GO:0038023,GO:0038024,GO:0042742,GO:0043524,GO:0045089,GO:0045745,GO:0048143,GO:0050728,GO:0050766,GO:0050786,GO:0050918,GO:…	amyloid-beta binding|microglial cell activation|positive regulation of protein phosphorylation|complement receptor mediated signaling pathway|immune response-regulating cell surface receptor signaling pathway|complement receptor activity|G protein-coupled receptor activity|N-formyl peptide receptor activity|scavenger receptor binding|cytoplasm|plasma membrane|receptor-mediated endocytosis|chemota…	mmu04080,mmu04613,mmu05150	Neuroactive ligand-receptor interaction|Neutrophil extracellular trap formation|Staphylococcus aureus infection
Ifitm1	1681.91	158.648	3205.17	20.2039	4.33656	0.00949777	0.455619	Up	interferon induced transmembrane protein 1	GO:0001503,GO:0001756,GO:0002376,GO:0005769,GO:0005886,GO:0009615,GO:0009952,GO:0016020,GO:0016021,GO:0032991,GO:0034341,GO:0035455,GO:0035456,GO:0045071,GO:0045087,GO:0046597,GO:0051607,GO:0060337	ossification|somitogenesis|immune system process|early endosome|plasma membrane|response to virus|anterior/posterior pattern specification|membrane|integral component of membrane|protein-containing complex|response to interferon-gamma|response to interferon-alpha|response to interferon-beta|negative regulation of viral genome replication|innate immune response|negative regulation of viral entry i…	mmu04662	B cell receptor signaling pathway
Dmrt3	20.3254	0	40.6508	230.365	7.84778	0.00952345	0.455619	Up	doublesex and mab-3 related transcription factor 3	GO:0000978,GO:0000981,GO:0003677,GO:0003700,GO:0005515,GO:0005634,GO:0006355,GO:0006357,GO:0007275,GO:0007548,GO:0007628,GO:0019226,GO:0021521,GO:0030154,GO:0042487,GO:0043565,GO:0046661,GO:0046872,GO:1990837	RNA polymerase II cis-regulatory region sequence-specific DNA binding|DNA-binding transcription factor activity, RNA polymerase II-specific|DNA binding|DNA-binding transcription factor activity|protein binding|nucleus|regulation of transcription, DNA-templated|regulation of transcription by RNA polymerase II|multicellular organism development|sex differentiation|adult walking behavior|transmissio…			DM
Bnip3	9733.89	6245.46	13222.3	2.11701	1.08203	0.00969574	0.458388	Up	BCL2/adenovirus E1B interacting protein 3	GO:0001666,GO:0005515,GO:0005634,GO:0005635,GO:0005654,GO:0005737,GO:0005739,GO:0005740,GO:0005741,GO:0005783,GO:0006915,GO:0008219,GO:0009617,GO:0010637,GO:0010659,GO:0010666,GO:0010821,GO:0010917,GO:0010940,GO:0014069,GO:0016020,GO:0016021,GO:0016239,GO:0030425,GO:0031307,GO:0031966,GO:0035694,GO:0042802,GO:0042803,GO:0043065,GO:0043066,GO:0043067,GO:0043068,GO:0043243,GO:0043653,GO:0045837,GO:…	response to hypoxia|protein binding|nucleus|nuclear envelope|nucleoplasm|cytoplasm|mitochondrion|mitochondrial envelope|mitochondrial outer membrane|endoplasmic reticulum|apoptotic process|cell death|response to bacterium|negative regulation of mitochondrial fusion|cardiac muscle cell apoptotic process|positive regulation of cardiac muscle cell apoptotic process|regulation of mitochondrion organi…	mmu04068,mmu04137,mmu04140,mmu05134	FoxO signaling pathway|Mitophagy - animal|Autophagy - animal|Legionellosis
Lrrc25	558.199	217.253	899.145	4.13814	2.04898	0.00975457	0.459813	Up	leucine rich repeat containing 25	GO:0005737,GO:0016020,GO:0016021	cytoplasm|membrane|integral component of membrane
Csf3	388.139	10.1106	766.167	75.8067	6.24425	0.00993108	0.466761	Up	colony stimulating factor 3 (granulocyte)	GO:0005125,GO:0005130,GO:0005576,GO:0005615,GO:0006955,GO:0008083,GO:0008284,GO:0014068,GO:0019899,GO:0030838,GO:0030851,GO:0032092,GO:0033138,GO:0045639,GO:0045944,GO:0050731,GO:0051091,GO:0051897,GO:0071345,GO:1901215,GO:2000251	cytokine activity|granulocyte colony-stimulating factor receptor binding|extracellular region|extracellular space|immune response|growth factor activity|positive regulation of cell population proliferation|positive regulation of phosphatidylinositol 3-kinase signaling|enzyme binding|positive regulation of actin filament polymerization|granulocyte differentiation|positive regulation of protein bin…	mmu04060,mmu04151,mmu04630,mmu04640,mmu04657,mmu05144,mmu05171	Cytokine-cytokine receptor interaction|PI3K-Akt signaling pathway|JAK-STAT signaling pathway|Hematopoietic cell lineage|IL-17 signaling pathway|Malaria|Coronavirus disease - COVID-19
Mmp9	737.234	81.4303	1393.04	17.107	4.09652	0.0100557	0.471236	Up	matrix metallopeptidase 9	GO:0001501,GO:0001503,GO:0001934,GO:0001968,GO:0002687,GO:0004175,GO:0004222,GO:0004252,GO:0005576,GO:0005615,GO:0006508,GO:0006979,GO:0007507,GO:0007566,GO:0007568,GO:0008233,GO:0008237,GO:0008270,GO:0016787,GO:0019087,GO:0030198,GO:0030335,GO:0030574,GO:0031012,GO:0031915,GO:0032991,GO:0034614,GO:0042493,GO:0042802,GO:0043065,GO:0043066,GO:0043388,GO:0044877,GO:0045742,GO:0045766,GO:0046872,GO:…	skeletal system development|ossification|positive regulation of protein phosphorylation|fibronectin binding|positive regulation of leukocyte migration|endopeptidase activity|metalloendopeptidase activity|serine-type endopeptidase activity|extracellular region|extracellular space|proteolysis|response to oxidative stress|heart development|embryo implantation|aging|peptidase activity|metallopeptidas…	mmu01522,mmu04657,mmu04668,mmu04670,mmu04915,mmu04926,mmu05161,mmu05200,mmu05202,mmu05205,mmu05206,mmu05215,mmu05219,mmu05415,mmu05417,mmu05418	Endocrine resistance|IL-17 signaling pathway|TNF signaling pathway|Leukocyte transendothelial migration|Estrogen signaling pathway|Relaxin signaling pathway|Hepatitis B|Pathways in cancer|Transcriptional misregulation in cancer|Proteoglycans in cancer|MicroRNAs in cancer|Prostate cancer|Bladder cancer|Diabetic cardiomyopathy|Lipid and atherosclerosis|Fluid shear stress and atherosclerosis
Cxcl1	547.333	38.6811	1055.98	27.2975	4.7707	0.0105545	0.488895	Up	chemokine (C-X-C motif) ligand 1	GO:0002237,GO:0002526,GO:0005125,GO:0005576,GO:0005615,GO:0006935,GO:0006952,GO:0006954,GO:0006955,GO:0007204,GO:0008009,GO:0008083,GO:0010765,GO:0030593,GO:0031640,GO:0032930,GO:0043268,GO:0045236,GO:0061844,GO:0070098,GO:0070965,GO:0071222,GO:1902035	response to molecule of bacterial origin|acute inflammatory response|cytokine activity|extracellular region|extracellular space|chemotaxis|defense response|inflammatory response|immune response|positive regulation of cytosolic calcium ion concentration|chemokine activity|growth factor activity|positive regulation of sodium ion transport|neutrophil chemotaxis|killing of cells of other organism|pos…	mmu04060,mmu04061,mmu04062,mmu04064,mmu04621,mmu04657,mmu04668,mmu05134,mmu05146,mmu05167,mmu05323,mmu05417	Cytokine-cytokine receptor interaction|Viral protein interaction with cytokine and cytokine receptor|Chemokine signaling pathway|NF-kappa B signaling pathway|NOD-like receptor signaling pathway|IL-17 signaling pathway|TNF signaling pathway|Legionellosis|Amoebiasis|Kaposi sarcoma-associated herpesvirus infection|Rheumatoid arthritis|Lipid and atherosclerosis
Pirb	761.572	260.386	1262.76	4.84947	2.27783	0.0106061	0.489397	Up	paired Ig-like receptor B	GO:0001540,GO:0001782,GO:0002250,GO:0002376,GO:0005515,GO:0005886,GO:0007611,GO:0016020,GO:0016021,GO:0019221,GO:0019724,GO:0035307,GO:0042803,GO:0043011,GO:0044877,GO:0051248,GO:1900271,GO:1900454	amyloid-beta binding|B cell homeostasis|adaptive immune response|immune system process|protein binding|plasma membrane|learning or memory|membrane|integral component of membrane|cytokine-mediated signaling pathway|B cell mediated immunity|positive regulation of protein dephosphorylation|protein homodimerization activity|myeloid dendritic cell differentiation|protein-containing complex binding|neg…	mmu04380,mmu04662	Osteoclast differentiation|B cell receptor signaling pathway
Mmp8	1609.12	105.109	3113.14	29.6201	4.88851	0.0106406	0.489397	Up	matrix metallopeptidase 8	GO:0004175,GO:0004222,GO:0004252,GO:0005509,GO:0005576,GO:0005615,GO:0006508,GO:0008233,GO:0008237,GO:0008270,GO:0010628,GO:0010629,GO:0016787,GO:0030198,GO:0030574,GO:0031012,GO:0032693,GO:0032755,GO:0032760,GO:0043388,GO:0043410,GO:0045429,GO:0046330,GO:0046872,GO:0150078,GO:1901224,GO:1903428,GO:1903980	endopeptidase activity|metalloendopeptidase activity|serine-type endopeptidase activity|calcium ion binding|extracellular region|extracellular space|proteolysis|peptidase activity|metallopeptidase activity|zinc ion binding|positive regulation of gene expression|negative regulation of gene expression|hydrolase activity|extracellular matrix organization|collagen catabolic process|extracellular matr…
Tnfrsf9	396.684	173.189	620.179	3.57984	1.83989	0.0107622	0.491058	Up	tumor necrosis factor receptor superfamily, member 9	GO:0005615,GO:0006915,GO:0008285,GO:0009897,GO:0016020,GO:0016021,GO:0019955,GO:0032693,GO:0032695,GO:0038023,GO:0042127,GO:0042802	extracellular space|apoptotic process|negative regulation of cell population proliferation|external side of plasma membrane|membrane|integral component of membrane|cytokine binding|negative regulation of interleukin-10 production|negative regulation of interleukin-12 production|signaling receptor activity|regulation of cell population proliferation|identical protein binding	mmu04060	Cytokine-cytokine receptor interaction
Skint2	6.86763	0.305272	13.43	38.923	5.28255	0.0107851	0.491058	Up	selection and upkeep of intraepithelial T cells 2	GO:0001817,GO:0005102,GO:0005886,GO:0009897,GO:0016020,GO:0016021,GO:0042608,GO:0050852,GO:0050868	regulation of cytokine production|signaling receptor binding|plasma membrane|external side of plasma membrane|membrane|integral component of membrane|T cell receptor binding|T cell receptor signaling pathway|negative regulation of T cell activation
Asprv1	1049.21	68.2131	2030.21	29.7681	4.8957	0.010952	0.492064	Up	aspartic peptidase, retroviral-like 1	GO:0004190,GO:0006508,GO:0008233,GO:0016020,GO:0016021,GO:0016485,GO:0016787,GO:0043588	aspartic-type endopeptidase activity|proteolysis|peptidase activity|membrane|integral component of membrane|protein processing|hydrolase activity|skin development
Cdkn1a	9067.13	5896.58	12237.7	2.07528	1.05331	0.0110046	0.492064	Up	cyclin-dependent kinase inhibitor 1A (P21)	GO:0000079,GO:0000082,GO:0000086,GO:0000307,GO:0004860,GO:0004861,GO:0005515,GO:0005634,GO:0005654,GO:0005730,GO:0005737,GO:0005829,GO:0006606,GO:0006974,GO:0006977,GO:0006978,GO:0007049,GO:0007095,GO:0007346,GO:0007507,GO:0008285,GO:0009411,GO:0010629,GO:0010942,GO:0016604,GO:0019901,GO:0019912,GO:0030308,GO:0030332,GO:0030890,GO:0031625,GO:0031668,GO:0032091,GO:0032991,GO:0034198,GO:0042060,GO:…	regulation of cyclin-dependent protein serine/threonine kinase activity|G1/S transition of mitotic cell cycle|G2/M transition of mitotic cell cycle|cyclin-dependent protein kinase holoenzyme complex|protein kinase inhibitor activity|cyclin-dependent protein serine/threonine kinase inhibitor activity|protein binding|nucleus|nucleoplasm|nucleolus|cytoplasm|cytosol|protein import into nucleus|cellul…	mmu01522,mmu01524,mmu04012,mmu04066,mmu04068,mmu04110,mmu04115,mmu04151,mmu04218,mmu04630,mmu04921,mmu04928,mmu04934,mmu05160,mmu05161,mmu05163,mmu05165,mmu05166,mmu05167,mmu05169,mmu05200,mmu05202,mmu05203,mmu05205,mmu05206,mmu05210,mmu05211,mmu05212,mmu05213,mmu05214,mmu05215,mmu05216,mmu05217,mmu05218,mmu05219,mmu05220,mmu05222,mmu05223,mmu05224,mmu05225,mmu05226	Endocrine resistance|Platinum drug resistance|ErbB signaling pathway|HIF-1 signaling pathway|FoxO signaling pathway|Cell cycle|p53 signaling pathway|PI3K-Akt signaling pathway|Cellular senescence|JAK-STAT signaling pathway|Oxytocin signaling pathway|Parathyroid hormone synthesis, secretion and action|Cushing syndrome|Hepatitis C|Hepatitis B|Human cytomegalovirus infection|Human papillomavirus inf…
Alox5	57.1787	11.843	102.514	8.63105	3.10954	0.0110264	0.492064	Up	arachidonate 5-lipoxygenase	GO:0001937,GO:0002232,GO:0002523,GO:0002526,GO:0002540,GO:0004051,GO:0005506,GO:0005515,GO:0005634,GO:0005635,GO:0005641,GO:0005654,GO:0005737,GO:0005829,GO:0006691,GO:0006954,GO:0006959,GO:0016020,GO:0016363,GO:0016491,GO:0016525,GO:0016702,GO:0016787,GO:0019233,GO:0019369,GO:0019370,GO:0019372,GO:0030425,GO:0030501,GO:0031965,GO:0034440,GO:0036336,GO:0042383,GO:0042593,GO:0043651,GO:0045598,GO:…	negative regulation of endothelial cell proliferation|leukocyte chemotaxis involved in inflammatory response|leukocyte migration involved in inflammatory response|acute inflammatory response|leukotriene production involved in inflammatory response|arachidonate 5-lipoxygenase activity|iron ion binding|protein binding|nucleus|nuclear envelope|nuclear envelope lumen|nucleoplasm|cytoplasm|cytosol|leu…	mmu00590,mmu04664,mmu04726,mmu04913,mmu05145	Arachidonic acid metabolism|Fc epsilon RI signaling pathway|Serotonergic synapse|Ovarian steroidogenesis|Toxoplasmosis
Marcksl1	4437.97	2795.05	6080.89	2.17542	1.12129	0.0111155	0.492064	Up	MARCKS-like 1	GO:0003779,GO:0005516,GO:0005737,GO:0005856,GO:0005886,GO:0007015,GO:0007417,GO:0008021,GO:0008284,GO:0016020,GO:0051015,GO:0099026,GO:0099523,GO:0099626	actin binding|calmodulin binding|cytoplasm|cytoskeleton|plasma membrane|actin filament organization|central nervous system development|synaptic vesicle|positive regulation of cell population proliferation|membrane|actin filament binding|anchored component of presynaptic membrane|presynaptic cytosol|voltage-gated calcium channel activity involved in regulation of presynaptic cytosolic calcium leve…	mmu04666,mmu05140	Fc gamma R-mediated phagocytosis|Leishmaniasis
Zfp36	1502.12	716.806	2287.43	3.19086	1.67395	0.0111487	0.492064	Up	zinc finger protein 36	GO:0000122,GO:0000165,GO:0000178,GO:0000288,GO:0000289,GO:0000932,GO:0003677,GO:0003729,GO:0003730,GO:0005515,GO:0005634,GO:0005737,GO:0005829,GO:0006357,GO:0006402,GO:0007275,GO:0009611,GO:0010494,GO:0010837,GO:0019899,GO:0019901,GO:0019957,GO:0030014,GO:0031072,GO:0031086,GO:0032680,GO:0032703,GO:0032897,GO:0035278,GO:0035556,GO:0035925,GO:0038066,GO:0042594,GO:0043488,GO:0044344,GO:0044877,GO:…	negative regulation of transcription by RNA polymerase II|MAPK cascade|exosome (RNase complex)|nuclear-transcribed mRNA catabolic process, deadenylation-dependent decay|nuclear-transcribed mRNA poly(A) tail shortening|P-body|DNA binding|mRNA binding|mRNA 3'-UTR binding|protein binding|nucleus|cytoplasm|cytosol|regulation of transcription by RNA polymerase II|mRNA catabolic process|multicellular o…	mmu05166,mmu05167	Human T-cell leukemia virus 1 infection|Kaposi sarcoma-associated herpesvirus infection
Tmem74b	55.7588	25.0569	86.4606	3.44515	1.78456	0.011391	0.496095	Up	transmembrane protein 74B
Mocos	163.724	104.463	222.986	2.13162	1.09195	0.0114389	0.496773	Up	molybdenum cofactor sulfurase	GO:0003824,GO:0006777,GO:0008265,GO:0016740,GO:0030151,GO:0030170,GO:0043545,GO:0102867	catalytic activity|Mo-molybdopterin cofactor biosynthetic process|Mo-molybdopterin cofactor sulfurase activity|transferase activity|molybdenum ion binding|pyridoxal phosphate binding|molybdopterin cofactor metabolic process|molybdenum cofactor sulfurtransferase activity	mmu00790	Folate biosynthesis
Ngp	1427.97	57.0694	2798.86	49.0515	5.61622	0.012285	0.512741	Up	neutrophilic granule protein	GO:0004869,GO:0005576,GO:0005615,GO:0006952,GO:0010466,GO:0016525,GO:0030414,GO:0031410,GO:1901491	cysteine-type endopeptidase inhibitor activity|extracellular region|extracellular space|defense response|negative regulation of peptidase activity|negative regulation of angiogenesis|peptidase inhibitor activity|cytoplasmic vesicle|negative regulation of lymphangiogenesis
Lilra6	33.2399	4.17481	62.3051	14.911	3.89831	0.0123739	0.51511	Up	leukocyte immunoglobulin-like receptor, subfamily A (with TM domain), member 6			mmu04380,mmu04662	Osteoclast differentiation|B cell receptor signaling pathway
Mefv	153.932	20.7551	287.109	13.8464	3.79144	0.0127032	0.520934	Up	Mediterranean fever	GO:0002376,GO:0003779,GO:0005634,GO:0005654,GO:0005737,GO:0005829,GO:0005856,GO:0005874,GO:0005875,GO:0006954,GO:0008270,GO:0010468,GO:0010508,GO:0016567,GO:0031410,GO:0032651,GO:0032691,GO:0032695,GO:0034341,GO:0042802,GO:0042995,GO:0045087,GO:0046872,GO:0050728,GO:0061630,GO:0071641,GO:1900016,GO:1900226,GO:1904270,GO:2001056	immune system process|actin binding|nucleus|nucleoplasm|cytoplasm|cytosol|cytoskeleton|microtubule|microtubule associated complex|inflammatory response|zinc ion binding|regulation of gene expression|positive regulation of autophagy|protein ubiquitination|cytoplasmic vesicle|regulation of interleukin-1 beta production|negative regulation of interleukin-1 beta production|negative regulation of inte…	mmu04621,mmu05135	NOD-like receptor signaling pathway|Yersinia infection
Kdelr3	1191.98	738.419	1645.55	2.22781	1.15563	0.0128648	0.521303	Up	KDEL (Lys-Asp-Glu-Leu) endoplasmic reticulum protein retention receptor 3	GO:0000139,GO:0005046,GO:0005783,GO:0005789,GO:0005794,GO:0005801,GO:0006621,GO:0006888,GO:0006890,GO:0015031,GO:0016020,GO:0016021,GO:0016192,GO:0030663,GO:0031410,GO:0046923	Golgi membrane|KDEL sequence binding|endoplasmic reticulum|endoplasmic reticulum membrane|Golgi apparatus|cis-Golgi network|protein retention in ER lumen|endoplasmic reticulum to Golgi vesicle-mediated transport|retrograde vesicle-mediated transport, Golgi to endoplasmic reticulum|protein transport|membrane|integral component of membrane|vesicle-mediated transport|COPI-coated vesicle membrane|cyt…
Padi4	59.5944	10.3714	108.817	10.4904	3.391	0.0130176	0.52271	Up	peptidyl arginine deiminase, type IV	GO:0002376,GO:0004668,GO:0005509,GO:0005634,GO:0005737,GO:0006325,GO:0006334,GO:0006338,GO:0016787,GO:0018101,GO:0019827,GO:0032991,GO:0034618,GO:0036413,GO:0036414,GO:0042802,GO:0045087,GO:0046872	immune system process|protein-arginine deiminase activity|calcium ion binding|nucleus|cytoplasm|chromatin organization|nucleosome assembly|chromatin remodeling|hydrolase activity|protein citrullination|stem cell population maintenance|protein-containing complex|arginine binding|histone H3-R26 citrullination|histone citrullination|identical protein binding|innate immune response|metal ion binding	mmu04613	Neutrophil extracellular trap formation
Pgf	992.959	589.145	1396.77	2.36995	1.24486	0.0130457	0.52271	Up	placental growth factor	GO:0001525,GO:0001658,GO:0001666,GO:0001934,GO:0001938,GO:0002040,GO:0005172,GO:0005576,GO:0005615,GO:0007275,GO:0008083,GO:0008284,GO:0016020,GO:0030154,GO:0038084,GO:0042056,GO:0042802,GO:0044877,GO:0045766,GO:0048010,GO:0050930,GO:0051781,GO:0060688,GO:0060754	angiogenesis|branching involved in ureteric bud morphogenesis|response to hypoxia|positive regulation of protein phosphorylation|positive regulation of endothelial cell proliferation|sprouting angiogenesis|vascular endothelial growth factor receptor binding|extracellular region|extracellular space|multicellular organism development|growth factor activity|positive regulation of cell population pro…	mmu04010,mmu04014,mmu04015,mmu04151,mmu04510,mmu05200	MAPK signaling pathway|Ras signaling pathway|Rap1 signaling pathway|PI3K-Akt signaling pathway|Focal adhesion|Pathways in cancer
Atf3	607.54	350.95	864.131	2.46129	1.29942	0.0133898	0.531182	Up	activating transcription factor 3	GO:0000122,GO:0000976,GO:0000977,GO:0000978,GO:0000981,GO:0001227,GO:0001228,GO:0003677,GO:0003700,GO:0005634,GO:0005654,GO:0005730,GO:0006094,GO:0006355,GO:0006357,GO:0008284,GO:0010628,GO:0030968,GO:0034198,GO:0035914,GO:0042802,GO:0042803,GO:0045892,GO:0045944,GO:0046982,GO:0070373,GO:1903984,GO:1990440,GO:1990622,GO:1990837	negative regulation of transcription by RNA polymerase II|transcription cis-regulatory region binding|RNA polymerase II transcription regulatory region sequence-specific DNA binding|RNA polymerase II cis-regulatory region sequence-specific DNA binding|DNA-binding transcription factor activity, RNA polymerase II-specific|DNA-binding transcription repressor activity, RNA polymerase II-specific|DNA-…			TF_bZIP
Kcne3	210.255	139.63	280.88	2.00875	1.0063	0.0134925	0.533937	Up	potassium voltage-gated channel, Isk-related subfamily, gene 3	GO:0005244,GO:0005249,GO:0005251,GO:0005267,GO:0005737,GO:0005886,GO:0006811,GO:0006813,GO:0006814,GO:0008076,GO:0015459,GO:0016020,GO:0016021,GO:0030425,GO:0030644,GO:0031982,GO:0032809,GO:0034765,GO:0042995,GO:0043204,GO:0043266,GO:0044325,GO:0045121,GO:0060307,GO:0071805,GO:0086005,GO:0086011,GO:0086091,GO:0097623,GO:1901387,GO:1902260,GO:1902282,GO:1903765,GO:1903817,GO:1905025,GO:1990794	voltage-gated ion channel activity|voltage-gated potassium channel activity|delayed rectifier potassium channel activity|potassium channel activity|cytoplasm|plasma membrane|ion transport|potassium ion transport|sodium ion transport|voltage-gated potassium channel complex|potassium channel regulator activity|membrane|integral component of membrane|dendrite|cellular chloride ion homeostasis|vesicl…	mmu04974	Protein digestion and absorption
Orm1	120.924	11.546	230.302	19.9621	4.31919	0.0141811	0.546346	Up	orosomucoid 1	GO:0002682,GO:0005576,GO:0005615,GO:0006953	regulation of immune system process|extracellular region|extracellular space|acute-phase response
Gadd45a	481.079	309.529	652.629	2.10693	1.07514	0.0144289	0.550981	Up	growth arrest and DNA-damage-inducible 45 alpha	GO:0000122,GO:0000185,GO:0005515,GO:0005634,GO:0005737,GO:0006469,GO:0006974,GO:0007049,GO:0007098,GO:0016525,GO:0016607,GO:0019900,GO:0033140,GO:0042770,GO:0042803,GO:0043065,GO:0043537,GO:0046330,GO:0046982,GO:0047485,GO:0051726,GO:0071479,GO:0071901,GO:1900745,GO:1990841,GO:2000379	negative regulation of transcription by RNA polymerase II|activation of MAPKKK activity|protein binding|nucleus|cytoplasm|negative regulation of protein kinase activity|cellular response to DNA damage stimulus|cell cycle|centrosome cycle|negative regulation of angiogenesis|nuclear speck|kinase binding|negative regulation of peptidyl-serine phosphorylation of STAT protein|signal transduction in re…	mmu04010,mmu04064,mmu04068,mmu04110,mmu04115,mmu04210,mmu04218,mmu05169,mmu05200,mmu05202,mmu05210,mmu05212,mmu05213,mmu05214,mmu05216,mmu05217,mmu05218,mmu05220,mmu05222,mmu05223,mmu05224,mmu05225,mmu05226	MAPK signaling pathway|NF-kappa B signaling pathway|FoxO signaling pathway|Cell cycle|p53 signaling pathway|Apoptosis|Cellular senescence|Epstein-Barr virus infection|Pathways in cancer|Transcriptional misregulation in cancer|Colorectal cancer|Pancreatic cancer|Endometrial cancer|Glioma|Thyroid cancer|Basal cell carcinoma|Melanoma|Chronic myeloid leukemia|Small cell lung cancer|Non-small cell lun…
H4c9	123.542	69.2105	177.874	2.56558	1.35929	0.0144535	0.550981	Up	H4 clustered histone 9	GO:0000228,GO:0000786,GO:0005634,GO:0006334,GO:0006335,GO:0006336,GO:0019904,GO:0032991,GO:0045653	nuclear chromosome|nucleosome|nucleus|nucleosome assembly|DNA replication-dependent nucleosome assembly|DNA replication-independent nucleosome assembly|protein domain specific binding|protein-containing complex|negative regulation of megakaryocyte differentiation	mmu04613,mmu05034,mmu05203,mmu05322	Neutrophil extracellular trap formation|Alcoholism|Viral carcinogenesis|Systemic lupus erythematosus
Ncf4	443.617	134.149	753.084	5.6137	2.48895	0.0148447	0.553447	Up	neutrophil cytosolic factor 4	GO:0005515,GO:0005737,GO:0005768,GO:0005829,GO:0006801,GO:0006909,GO:0008289,GO:0010008,GO:0016020,GO:0016175,GO:0016176,GO:0032266,GO:0035091,GO:0042554,GO:0043020,GO:0045730,GO:0060090	protein binding|cytoplasm|endosome|cytosol|superoxide metabolic process|phagocytosis|lipid binding|endosome membrane|membrane|superoxide-generating NAD(P)H oxidase activity|superoxide-generating NADPH oxidase activator activity|phosphatidylinositol-3-phosphate binding|phosphatidylinositol binding|superoxide anion generation|NADPH oxidase complex|respiratory burst|molecular adaptor activity	mmu04145,mmu04380,mmu04613,mmu04670,mmu05020,mmu05140,mmu05415,mmu05417	Phagosome|Osteoclast differentiation|Neutrophil extracellular trap formation|Leukocyte transendothelial migration|Prion disease|Leishmaniasis|Diabetic cardiomyopathy|Lipid and atherosclerosis
Il1r2	1890.33	124.559	3656.1	29.3544	4.8755	0.0148594	0.553447	Up	interleukin 1 receptor, type II	GO:0004908,GO:0004910,GO:0005576,GO:0005737,GO:0005886,GO:0010955,GO:0016020,GO:0016021,GO:0019966,GO:0032690,GO:1900016,GO:2000660	interleukin-1 receptor activity|interleukin-1, type II, blocking receptor activity|extracellular region|cytoplasm|plasma membrane|negative regulation of protein processing|membrane|integral component of membrane|interleukin-1 binding|negative regulation of interleukin-1 alpha production|negative regulation of cytokine production involved in inflammatory response|negative regulation of interleukin…	mmu04060,mmu04640,mmu05146,mmu05166,mmu05202,mmu05215,mmu05418	Cytokine-cytokine receptor interaction|Hematopoietic cell lineage|Amoebiasis|Human T-cell leukemia virus 1 infection|Transcriptional misregulation in cancer|Prostate cancer|Fluid shear stress and atherosclerosis
Frat2	61.4517	39.1279	83.7755	2.14207	1.09901	0.0148603	0.553447	Up	frequently rearranged in advanced T cell lymphomas 2	GO:0005737,GO:0016055	cytoplasm|Wnt signaling pathway	mmu04310,mmu05010,mmu05022,mmu05200,mmu05224,mmu05225,mmu05226	Wnt signaling pathway|Alzheimer disease|Pathways of neurodegeneration - multiple diseases|Pathways in cancer|Breast cancer|Hepatocellular carcinoma|Gastric cancer
Fam162a	6165.03	3995.21	8334.85	2.08606	1.06078	0.0150868	0.558421	Up	family with sequence similarity 162, member A	GO:0005739,GO:0005829,GO:0006915,GO:0006919,GO:0016020,GO:0016021,GO:0043065,GO:0051402,GO:0071456,GO:0090200	mitochondrion|cytosol|apoptotic process|activation of cysteine-type endopeptidase activity involved in apoptotic process|membrane|integral component of membrane|positive regulation of apoptotic process|neuron apoptotic process|cellular response to hypoxia|positive regulation of release of cytochrome c from mitochondria
Batf	350.307	131.852	568.762	4.31279	2.10862	0.0154319	0.563386	Up	basic leucine zipper transcription factor, ATF-like	GO:0000978,GO:0000981,GO:0001228,GO:0001819,GO:0002320,GO:0003677,GO:0003700,GO:0005515,GO:0005634,GO:0005654,GO:0005737,GO:0006355,GO:0006357,GO:0006974,GO:0030154,GO:0030330,GO:0042832,GO:0043011,GO:0043565,GO:0045064,GO:0045190,GO:0045944,GO:0060218,GO:0072539,GO:0072540,GO:1990837	RNA polymerase II cis-regulatory region sequence-specific DNA binding|DNA-binding transcription factor activity, RNA polymerase II-specific|DNA-binding transcription activator activity, RNA polymerase II-specific|positive regulation of cytokine production|lymphoid progenitor cell differentiation|DNA binding|DNA-binding transcription factor activity|protein binding|nucleus|nucleoplasm|cytoplasm|re…	mmu05235	PD-L1 expression and PD-1 checkpoint pathway in cancer	TF_bZIP
Csf3r	948.04	115.97	1780.11	15.3512	3.94028	0.0154872	0.563404	Up	colony stimulating factor 3 receptor (granulocyte)	GO:0004896,GO:0005515,GO:0005886,GO:0007155,GO:0009897,GO:0016020,GO:0016021,GO:0019221,GO:0019955,GO:0030593,GO:0043235,GO:0045637,GO:0051916	cytokine receptor activity|protein binding|plasma membrane|cell adhesion|external side of plasma membrane|membrane|integral component of membrane|cytokine-mediated signaling pathway|cytokine binding|neutrophil chemotaxis|receptor complex|regulation of myeloid cell differentiation|granulocyte colony-stimulating factor binding	mmu04060,mmu04151,mmu04630,mmu04640,mmu05200	Cytokine-cytokine receptor interaction|PI3K-Akt signaling pathway|JAK-STAT signaling pathway|Hematopoietic cell lineage|Pathways in cancer
Arg1	838.641	290.823	1386.46	4.76708	2.2531	0.01591	0.570446	Up	arginase, liver	GO:0000050,GO:0001938,GO:0002250,GO:0002376,GO:0004053,GO:0005615,GO:0005737,GO:0005741,GO:0005829,GO:0006525,GO:0010963,GO:0016787,GO:0016813,GO:0019547,GO:0030145,GO:0032964,GO:0042130,GO:0042802,GO:0042832,GO:0043005,GO:0043025,GO:0045087,GO:0046007,GO:0046872,GO:0060336,GO:0070965,GO:2000552	urea cycle|positive regulation of endothelial cell proliferation|adaptive immune response|immune system process|arginase activity|extracellular space|cytoplasm|mitochondrial outer membrane|cytosol|arginine metabolic process|regulation of L-arginine import|hydrolase activity|hydrolase activity, acting on carbon-nitrogen (but not peptide) bonds, in linear amidines|arginine catabolic process to orni…	mmu00220,mmu00330,mmu05146	Arginine biosynthesis|Arginine and proline metabolism|Amoebiasis
Dusp5	279.31	111.003	447.617	4.03267	2.01174	0.0165519	0.583819	Up	dual specificity phosphatase 5	GO:0000188,GO:0001706,GO:0004721,GO:0004722,GO:0004725,GO:0005634,GO:0005737,GO:0006470,GO:0008138,GO:0008330,GO:0016311,GO:0016791,GO:0017017,GO:0035335,GO:0035970,GO:0045892,GO:0045906,GO:0051019,GO:0106306,GO:0106307,GO:0120277	inactivation of MAPK activity|endoderm formation|phosphoprotein phosphatase activity|protein serine/threonine phosphatase activity|protein tyrosine phosphatase activity|nucleus|cytoplasm|protein dephosphorylation|protein tyrosine/serine/threonine phosphatase activity|protein tyrosine/threonine phosphatase activity|dephosphorylation|phosphatase activity|MAP kinase tyrosine/serine/threonine phospha…	mmu04010	MAPK signaling pathway
Tsga10	74.6033	49.7722	99.4345	2.00003	1.00002	0.0165615	0.583819	Up	testis specific 10	GO:0005198,GO:0005515,GO:0005737,GO:0005856,GO:0007283,GO:0030031,GO:0031514,GO:0035686,GO:0043005,GO:0097228	structural molecule activity|protein binding|cytoplasm|cytoskeleton|spermatogenesis|cell projection assembly|motile cilium|sperm fibrous sheath|neuron projection|sperm principal piece
Plaur	990.912	366.239	1615.58	4.41065	2.14099	0.0166484	0.58398	Up	plasminogen activator, urokinase receptor	GO:0001934,GO:0005102,GO:0005515,GO:0005576,GO:0005886,GO:0005887,GO:0009986,GO:0016020,GO:0019899,GO:0019904,GO:0030162,GO:0030377,GO:0031225,GO:0034112,GO:0038195,GO:0043066,GO:0043388,GO:0045742,GO:0048762,GO:0060742,GO:0090200,GO:2001243,GO:2001268	positive regulation of protein phosphorylation|signaling receptor binding|protein binding|extracellular region|plasma membrane|integral component of plasma membrane|cell surface|membrane|enzyme binding|protein domain specific binding|regulation of proteolysis|urokinase plasminogen activator receptor activity|anchored component of membrane|positive regulation of homotypic cell-cell adhesion|urokin…	mmu04610,mmu05205	Complement and coagulation cascades|Proteoglycans in cancer
Abo	43.9523	0.675259	87.2294	130.662	7.0297	0.0166975	0.58398	Up	ABO blood group (transferase A, alpha 1-3-N-acetylgalactosaminyltransferase, transferase B, alpha 1-3-galactosyltransferase)	GO:0000166,GO:0001962,GO:0003823,GO:0004380,GO:0004381,GO:0005576,GO:0005794,GO:0005975,GO:0016020,GO:0016021,GO:0016740,GO:0016757,GO:0016758,GO:0030145,GO:0030259,GO:0031410,GO:0031982,GO:0046872	nucleotide binding|alpha-1,3-galactosyltransferase activity|antigen binding|glycoprotein-fucosylgalactoside alpha-N-acetylgalactosaminyltransferase activity|fucosylgalactoside 3-alpha-galactosyltransferase activity|extracellular region|Golgi apparatus|carbohydrate metabolic process|membrane|integral component of membrane|transferase activity|glycosyltransferase activity|hexosyltransferase activit…	mmu00601	Glycosphingolipid biosynthesis - lacto and neolacto series
Apol11b	84.4639	6.23293	162.695	26.1404	4.70821	0.0167323	0.58398	Up	apolipoprotein L 11b	GO:0008289	lipid binding
Slc13a3	148.955	70.3185	227.591	3.23241	1.69261	0.0171606	0.595309	Up	solute carrier family 13 (sodium-dependent dicarboxylate transporter), member 3	GO:0005310,GO:0005343,GO:0005886,GO:0006811,GO:0006814,GO:0006835,GO:0015137,GO:0015139,GO:0015141,GO:0015183,GO:0015293,GO:0015362,GO:0015744,GO:0015746,GO:0015810,GO:0016020,GO:0016021,GO:0016323,GO:0017153,GO:0022857,GO:0034634,GO:0034775,GO:0055085,GO:0071422,GO:0098656	dicarboxylic acid transmembrane transporter activity|organic acid:sodium symporter activity|plasma membrane|ion transport|sodium ion transport|dicarboxylic acid transport|citrate transmembrane transporter activity|alpha-ketoglutarate transmembrane transporter activity|succinate transmembrane transporter activity|L-aspartate transmembrane transporter activity|symporter activity|high-affinity sodiu…
Slc4a1	58.7632	12.3486	105.178	8.52867	3.09232	0.0172325	0.596512	Up	solute carrier family 4 (anion exchanger), member 1	GO:0003779,GO:0005452,GO:0005515,GO:0005886,GO:0005887,GO:0006811,GO:0006820,GO:0006821,GO:0007596,GO:0008022,GO:0008509,GO:0009898,GO:0009986,GO:0010037,GO:0014704,GO:0014823,GO:0015106,GO:0015108,GO:0015301,GO:0015701,GO:0016020,GO:0016021,GO:0016323,GO:0017121,GO:0019899,GO:0022857,GO:0030018,GO:0030492,GO:0030506,GO:0030863,GO:0035811,GO:0042102,GO:0042542,GO:0042803,GO:0044877,GO:0045852,GO:…	actin binding|inorganic anion exchanger activity|protein binding|plasma membrane|integral component of plasma membrane|ion transport|anion transport|chloride transport|blood coagulation|protein C-terminus binding|anion transmembrane transporter activity|cytoplasmic side of plasma membrane|cell surface|response to carbon dioxide|intercalated disc|response to activity|bicarbonate transmembrane tran…	mmu04966	Collecting duct acid secretion
F10	392.809	126.723	658.896	5.19886	2.37819	0.017674	0.601404	Up	coagulation factor X	GO:0004252,GO:0005509,GO:0005543,GO:0005576,GO:0005615,GO:0005783,GO:0006508,GO:0007596,GO:0007599,GO:0008233,GO:0008236,GO:0016020,GO:0016787,GO:0043231,GO:0051897	serine-type endopeptidase activity|calcium ion binding|phospholipid binding|extracellular region|extracellular space|endoplasmic reticulum|proteolysis|blood coagulation|hemostasis|peptidase activity|serine-type peptidase activity|membrane|hydrolase activity|intracellular membrane-bounded organelle|positive regulation of protein kinase B signaling	mmu04610	Complement and coagulation cascades
Cd300ld	146.098	49.6954	242.502	4.8765	2.28585	0.0177266	0.601915	Up	CD300 molecule like family member d	GO:0001618,GO:0002376,GO:0004888,GO:0005515,GO:0005886,GO:0016020,GO:0016021,GO:0032675,GO:0032680	virus receptor activity|immune system process|transmembrane signaling receptor activity|protein binding|plasma membrane|membrane|integral component of membrane|regulation of interleukin-6 production|regulation of tumor necrosis factor production
Mxd1	1550.88	788.362	2313.39	2.93405	1.55289	0.0184485	0.611467	Up	MAX dimerization protein 1	GO:0000122,GO:0000785,GO:0000978,GO:0000981,GO:0001227,GO:0003677,GO:0005515,GO:0005634,GO:0005654,GO:0005739,GO:0005829,GO:0006357,GO:0046983	negative regulation of transcription by RNA polymerase II|chromatin|RNA polymerase II cis-regulatory region sequence-specific DNA binding|DNA-binding transcription factor activity, RNA polymerase II-specific|DNA-binding transcription repressor activity, RNA polymerase II-specific|DNA binding|protein binding|nucleus|nucleoplasm|mitochondrion|cytosol|regulation of transcription by RNA polymerase II…			bHLH
1700003E16Rik	40.6261	22.8432	58.409	2.55493	1.35328	0.0185179	0.611467	Up	RIKEN cDNA 1700003E16 gene
Adora2b	55.405	19.0626	91.7473	4.80693	2.26512	0.0189299	0.616562	Up	adenosine A2b receptor	GO:0001609,GO:0001938,GO:0001973,GO:0002882,GO:0004930,GO:0005886,GO:0007165,GO:0007186,GO:0007189,GO:0008284,GO:0008285,GO:0009986,GO:0010575,GO:0010595,GO:0010701,GO:0010753,GO:0010893,GO:0010906,GO:0016020,GO:0016021,GO:0031284,GO:0031668,GO:0032722,GO:0032755,GO:0032966,GO:0033605,GO:0043306,GO:0043950,GO:0045202,GO:0060087,GO:0098685,GO:0098978,GO:1990776,GO:2000300	G protein-coupled adenosine receptor activity|positive regulation of endothelial cell proliferation|G protein-coupled adenosine receptor signaling pathway|positive regulation of chronic inflammatory response to non-antigenic stimulus|G protein-coupled receptor activity|plasma membrane|signal transduction|G protein-coupled receptor signaling pathway|adenylate cyclase-activating G protein-coupled r…	mmu04015,mmu04020,mmu04080,mmu04270,mmu05034	Rap1 signaling pathway|Calcium signaling pathway|Neuroactive ligand-receptor interaction|Vascular smooth muscle contraction|Alcoholism
Tlr2	455.712	150.633	760.792	5.04994	2.33627	0.0189658	0.616562	Up	toll-like receptor 2	GO:0001530,GO:0001540,GO:0001774,GO:0001775,GO:0001819,GO:0002224,GO:0002237,GO:0002238,GO:0002376,GO:0002687,GO:0002730,GO:0002752,GO:0002755,GO:0004888,GO:0005515,GO:0005737,GO:0005794,GO:0005886,GO:0005887,GO:0006691,GO:0006952,GO:0006954,GO:0006955,GO:0007165,GO:0007252,GO:0007612,GO:0008285,GO:0009617,GO:0009897,GO:0009986,GO:0010628,GO:0014005,GO:0016020,GO:0016021,GO:0016787,GO:0030177,GO:…	lipopolysaccharide binding|amyloid-beta binding|microglial cell activation|cell activation|positive regulation of cytokine production|toll-like receptor signaling pathway|response to molecule of bacterial origin|response to molecule of fungal origin|immune system process|positive regulation of leukocyte migration|regulation of dendritic cell cytokine production|cell surface pattern recognition re…	mmu04145,mmu04151,mmu04613,mmu04620,mmu05132,mmu05134,mmu05140,mmu05142,mmu05144,mmu05145,mmu05146,mmu05152,mmu05161,mmu05162,mmu05168,mmu05169,mmu05170,mmu05171,mmu05205,mmu05235,mmu05321,mmu05323,mmu05417	Phagosome|PI3K-Akt signaling pathway|Neutrophil extracellular trap formation|Toll-like receptor signaling pathway|Salmonella infection|Legionellosis|Leishmaniasis|Chagas disease|Malaria|Toxoplasmosis|Amoebiasis|Tuberculosis|Hepatitis B|Measles|Herpes simplex virus 1 infection|Epstein-Barr virus infection|Human immunodeficiency virus 1 infection|Coronavirus disease - COVID-19|Proteoglycans in canc…
Alox5ap	1795.54	374.5	3216.58	8.58871	3.10244	0.0190424	0.617799	Up	arachidonate 5-lipoxygenase activating protein	GO:0002540,GO:0002675,GO:0004051,GO:0004364,GO:0004464,GO:0004602,GO:0005515,GO:0005634,GO:0005635,GO:0005783,GO:0005829,GO:0006691,GO:0008047,GO:0016020,GO:0016021,GO:0019370,GO:0019372,GO:0019899,GO:0031965,GO:0042802,GO:0044877,GO:0047485,GO:0050544,GO:0070207,GO:0071277	leukotriene production involved in inflammatory response|positive regulation of acute inflammatory response|arachidonate 5-lipoxygenase activity|glutathione transferase activity|leukotriene-C4 synthase activity|glutathione peroxidase activity|protein binding|nucleus|nuclear envelope|endoplasmic reticulum|cytosol|leukotriene metabolic process|enzyme activator activity|membrane|integral component o…	mmu04664	Fc epsilon RI signaling pathway
Sftpd	48.3145	2.33105	94.298	40.6329	5.34458	0.0194254	0.62093	Up	surfactant associated protein D	GO:0001530,GO:0002376,GO:0005576,GO:0005581,GO:0005615,GO:0005737,GO:0005771,GO:0005791,GO:0007585,GO:0008228,GO:0030246,GO:0031410,GO:0032703,GO:0042130,GO:0042802,GO:0043129,GO:0043152,GO:0045087,GO:0048029,GO:0048286,GO:0050765,GO:0050766,GO:0050828,GO:0052405,GO:0062023,GO:1905226	lipopolysaccharide binding|immune system process|extracellular region|collagen trimer|extracellular space|cytoplasm|multivesicular body|rough endoplasmic reticulum|respiratory gaseous exchange by respiratory system|opsonization|carbohydrate binding|cytoplasmic vesicle|negative regulation of interleukin-2 production|negative regulation of T cell proliferation|identical protein binding|surfactant h…	mmu04145	Phagosome
Zc3h12a	376.016	169.479	582.552	3.43621	1.78082	0.0203407	0.639084	Up	zinc finger CCCH type containing 12A	GO:0000294,GO:0000932,GO:0001525,GO:0001933,GO:0002230,GO:0002376,GO:0002757,GO:0003677,GO:0003682,GO:0003723,GO:0003729,GO:0003730,GO:0004518,GO:0004519,GO:0004521,GO:0004532,GO:0004540,GO:0004843,GO:0005515,GO:0005634,GO:0005654,GO:0005737,GO:0005783,GO:0005791,GO:0005856,GO:0006915,GO:0006954,GO:0006974,GO:0007275,GO:0007399,GO:0010468,GO:0010508,GO:0010595,GO:0010628,GO:0010629,GO:0010656,GO:…	nuclear-transcribed mRNA catabolic process, endonucleolytic cleavage-dependent decay|P-body|angiogenesis|negative regulation of protein phosphorylation|positive regulation of defense response to virus by host|immune system process|immune response-activating signal transduction|DNA binding|chromatin binding|RNA binding|mRNA binding|mRNA 3'-UTR binding|nuclease activity|endonuclease activity|endori…
Cd300lf	452.074	127.936	776.211	6.06751	2.6011	0.0204162	0.639084	Up	CD300 molecule like family member F	GO:0001618,GO:0001786,GO:0002376,GO:0004888,GO:0005136,GO:0005515,GO:0005886,GO:0008289,GO:0016020,GO:0016021,GO:0030316,GO:0033004,GO:0034125,GO:0035666,GO:0035772,GO:0042802,GO:0097001,GO:1902216,GO:2000426,GO:2000427	virus receptor activity|phosphatidylserine binding|immune system process|transmembrane signaling receptor activity|interleukin-4 receptor binding|protein binding|plasma membrane|lipid binding|membrane|integral component of membrane|osteoclast differentiation|negative regulation of mast cell activation|negative regulation of MyD88-dependent toll-like receptor signaling pathway|TRIF-dependent toll-…
Slc11a1	721.013	342.334	1099.69	3.21206	1.6835	0.0206136	0.641251	Up	solute carrier family 11 (proton-coupled divalent metal ion transporters), member 1	GO:0000165,GO:0001818,GO:0001819,GO:0002309,GO:0002369,GO:0002606,GO:0002827,GO:0005381,GO:0005384,GO:0005764,GO:0005770,GO:0005886,GO:0006811,GO:0006826,GO:0006828,GO:0006876,GO:0006879,GO:0006909,GO:0006954,GO:0007035,GO:0009617,GO:0009986,GO:0010008,GO:0010628,GO:0015086,GO:0015707,GO:0016020,GO:0016021,GO:0030670,GO:0032147,GO:0032496,GO:0032623,GO:0032632,GO:0032729,GO:0034341,GO:0042060,GO:…	MAPK cascade|negative regulation of cytokine production|positive regulation of cytokine production|T cell proliferation involved in immune response|T cell cytokine production|positive regulation of dendritic cell antigen processing and presentation|positive regulation of T-helper 1 type immune response|iron ion transmembrane transporter activity|manganese ion transmembrane transporter activity|ly…	mmu04142	Lysosome
H2-Q10	86.3966	21.0359	151.757	7.21118	2.85023	0.0206855	0.641251	Up	histocompatibility 2, Q region locus 10	GO:0001916,GO:0002376,GO:0002474,GO:0002476,GO:0002486,GO:0005102,GO:0005615,GO:0005783,GO:0005794,GO:0005797,GO:0005886,GO:0006955,GO:0009897,GO:0009986,GO:0016020,GO:0016021,GO:0030670,GO:0030881,GO:0042277,GO:0042605,GO:0042608,GO:0042610,GO:0042612,GO:0042824,GO:0044877,GO:0046977,GO:0062061,GO:0070971,GO:0071556	positive regulation of T cell mediated cytotoxicity|immune system process|antigen processing and presentation of peptide antigen via MHC class I|antigen processing and presentation of endogenous peptide antigen via MHC class Ib|antigen processing and presentation of endogenous peptide antigen via MHC class I via ER pathway, TAP-independent|signaling receptor binding|extracellular space|endoplasmi…	mmu04144,mmu04145,mmu04218,mmu04514,mmu04612,mmu04650,mmu04940,mmu05163,mmu05165,mmu05166,mmu05167,mmu05168,mmu05169,mmu05170,mmu05203,mmu05320,mmu05330,mmu05332,mmu05416	Endocytosis|Phagosome|Cellular senescence|Cell adhesion molecules|Antigen processing and presentation|Natural killer cell mediated cytotoxicity|Type I diabetes mellitus|Human cytomegalovirus infection|Human papillomavirus infection|Human T-cell leukemia virus 1 infection|Kaposi sarcoma-associated herpesvirus infection|Herpes simplex virus 1 infection|Epstein-Barr virus infection|Human immunodefic…
Kcng2	6.91843	1.29794	12.5389	9.67996	3.275	0.0207533	0.641427	Up	potassium voltage-gated channel, subfamily G, member 2	GO:0005249,GO:0008076,GO:0016021,GO:0071805	voltage-gated potassium channel activity|voltage-gated potassium channel complex|integral component of membrane|potassium ion transmembrane transport
Bcl2a1b	405.503	157.42	653.586	4.15132	2.05357	0.021248	0.645937	Up	B cell leukemia/lymphoma 2 related protein A1b	GO:0005741,GO:0008630,GO:0042803,GO:0044877,GO:0046982,GO:0051400,GO:0097192	mitochondrial outer membrane|intrinsic apoptotic signaling pathway in response to DNA damage|protein homodimerization activity|protein-containing complex binding|protein heterodimerization activity|BH domain binding|extrinsic apoptotic signaling pathway in absence of ligand	mmu04064,mmu04210,mmu05202,mmu05221	NF-kappa B signaling pathway|Apoptosis|Transcriptional misregulation in cancer|Acute myeloid leukemia
Ccrl2	691.815	112.039	1271.59	11.3499	3.50461	0.0215439	0.65148	Up	chemokine (C-C motif) receptor-like 2	GO:0004930,GO:0004950,GO:0005737,GO:0005886,GO:0005887,GO:0006935,GO:0006954,GO:0006955,GO:0007165,GO:0007186,GO:0007204,GO:0009897,GO:0016020,GO:0016021,GO:0016493,GO:0019722,GO:0019957,GO:0042379,GO:0048020,GO:0060326	G protein-coupled receptor activity|chemokine receptor activity|cytoplasm|plasma membrane|integral component of plasma membrane|chemotaxis|inflammatory response|immune response|signal transduction|G protein-coupled receptor signaling pathway|positive regulation of cytosolic calcium ion concentration|external side of plasma membrane|membrane|integral component of membrane|C-C chemokine receptor ac…
Camp	84.9236	13.9013	155.946	11.2268	3.48888	0.0216668	0.652185	Up	cathelicidin antimicrobial peptide	GO:0001530,GO:0001878,GO:0001934,GO:0002227,GO:0002544,GO:0005576,GO:0005615,GO:0005737,GO:0006952,GO:0008284,GO:0019731,GO:0019732,GO:0032757,GO:0035821,GO:0042581,GO:0042742,GO:0042995,GO:0045087,GO:0045766,GO:0050829,GO:0050830,GO:0051838,GO:0051873,GO:0061844	lipopolysaccharide binding|response to yeast|positive regulation of protein phosphorylation|innate immune response in mucosa|chronic inflammatory response|extracellular region|extracellular space|cytoplasm|defense response|positive regulation of cell population proliferation|antibacterial humoral response|antifungal humoral response|positive regulation of interleukin-8 production|modulation of pr…	mmu04613,mmu04621,mmu04970,mmu05150,mmu05152	Neutrophil extracellular trap formation|NOD-like receptor signaling pathway|Salivary secretion|Staphylococcus aureus infection|Tuberculosis
Hdc	1088.01	91.9074	2084.11	22.6778	4.50321	0.0218043	0.652185	Up	histidine decarboxylase	GO:0001692,GO:0001694,GO:0003824,GO:0004398,GO:0005737,GO:0005829,GO:0006520,GO:0006547,GO:0006548,GO:0016597,GO:0016829,GO:0016831,GO:0019752,GO:0030170,GO:0030425,GO:0042423,GO:0042802,GO:0043025	histamine metabolic process|histamine biosynthetic process|catalytic activity|histidine decarboxylase activity|cytoplasm|cytosol|cellular amino acid metabolic process|histidine metabolic process|histidine catabolic process|amino acid binding|lyase activity|carboxy-lyase activity|carboxylic acid metabolic process|pyridoxal phosphate binding|dendrite|catecholamine biosynthetic process|identical pro…	mmu00340	Histidine metabolism
Adam8	801.353	489.747	1112.96	2.27154	1.18367	0.0218114	0.652185	Up	a disintegrin and metallopeptidase domain 8	GO:0000902,GO:0001525,GO:0002102,GO:0002523,GO:0002675,GO:0002693,GO:0004222,GO:0005178,GO:0005509,GO:0005515,GO:0005737,GO:0005886,GO:0005887,GO:0006508,GO:0006954,GO:0007160,GO:0008233,GO:0008237,GO:0008270,GO:0009986,GO:0016020,GO:0016021,GO:0016787,GO:0022407,GO:0032010,GO:0032127,GO:0033089,GO:0042581,GO:0043406,GO:0043524,GO:0043534,GO:0045089,GO:0045670,GO:0045780,GO:0045785,GO:0046872,GO:…	cell morphogenesis|angiogenesis|podosome|leukocyte migration involved in inflammatory response|positive regulation of acute inflammatory response|positive regulation of cellular extravasation|metalloendopeptidase activity|integrin binding|calcium ion binding|protein binding|cytoplasm|plasma membrane|integral component of plasma membrane|proteolysis|inflammatory response|cell-matrix adhesion|pepti…
Gchfr	219.314	129.971	308.658	2.37261	1.24648	0.022286	0.655529	Up	GTP cyclohydrolase I feedback regulator	GO:0004857,GO:0005634,GO:0005654,GO:0005737,GO:0009890,GO:0016020,GO:0016597,GO:0019899,GO:0030425,GO:0030742,GO:0031965,GO:0032991,GO:0042470,GO:0043105,GO:0044549,GO:0044877,GO:0065003	enzyme inhibitor activity|nucleus|nucleoplasm|cytoplasm|negative regulation of biosynthetic process|membrane|amino acid binding|enzyme binding|dendrite|GTP-dependent protein binding|nuclear membrane|protein-containing complex|melanosome|negative regulation of GTP cyclohydrolase I activity|GTP cyclohydrolase binding|protein-containing complex binding|protein-containing complex assembly
Ntf5	43.639	24.7455	62.5324	2.51811	1.33234	0.0222942	0.655529	Up	neurotrophin 5	GO:0005102,GO:0005163,GO:0005166,GO:0005576,GO:0005615,GO:0005788,GO:0007169,GO:0007402,GO:0007422,GO:0007613,GO:0007616,GO:0008021,GO:0008052,GO:0008083,GO:0008344,GO:0008544,GO:0021675,GO:0030424,GO:0030425,GO:0033138,GO:0038180,GO:0042490,GO:0043524,GO:0045664,GO:0048812,GO:0050804,GO:0060384,GO:0060548,GO:0061193	signaling receptor binding|nerve growth factor receptor binding|neurotrophin p75 receptor binding|extracellular region|extracellular space|endoplasmic reticulum lumen|transmembrane receptor protein tyrosine kinase signaling pathway|ganglion mother cell fate determination|peripheral nervous system development|memory|long-term memory|synaptic vesicle|sensory organ boundary specification|growth fact…	mmu04010,mmu04014,mmu04151,mmu04722	MAPK signaling pathway|Ras signaling pathway|PI3K-Akt signaling pathway|Neurotrophin signaling pathway
Fgb	39.6243	1.68815	77.5604	46.2697	5.53199	0.0223369	0.655529	Up	fibrinogen beta chain	GO:0002250,GO:0002376,GO:0005102,GO:0005198,GO:0005201,GO:0005576,GO:0005577,GO:0005615,GO:0005737,GO:0005783,GO:0005938,GO:0007155,GO:0007160,GO:0007596,GO:0007599,GO:0009897,GO:0009986,GO:0030168,GO:0031091,GO:0031639,GO:0034116,GO:0034622,GO:0042730,GO:0043152,GO:0045087,GO:0045202,GO:0045907,GO:0045921,GO:0050714,GO:0050839,GO:0051087,GO:0051258,GO:0051592,GO:0062023,GO:0070374,GO:0070527,GO:…	adaptive immune response|immune system process|signaling receptor binding|structural molecule activity|extracellular matrix structural constituent|extracellular region|fibrinogen complex|extracellular space|cytoplasm|endoplasmic reticulum|cell cortex|cell adhesion|cell-matrix adhesion|blood coagulation|hemostasis|external side of plasma membrane|cell surface|platelet activation|platelet alpha gra…	mmu04610,mmu04611,mmu04613,mmu05171	Complement and coagulation cascades|Platelet activation|Neutrophil extracellular trap formation|Coronavirus disease - COVID-19
Hcar2	380.981	33.1624	728.8	21.9851	4.45845	0.0223479	0.655529	Up	hydroxycarboxylic acid receptor 2	GO:0001614,GO:0001781,GO:0004930,GO:0005525,GO:0005886,GO:0006915,GO:0007165,GO:0007186,GO:0016020,GO:0016021,GO:0030054,GO:0033031,GO:0050995,GO:0070165,GO:0070553	purinergic nucleotide receptor activity|neutrophil apoptotic process|G protein-coupled receptor activity|GTP binding|plasma membrane|apoptotic process|signal transduction|G protein-coupled receptor signaling pathway|membrane|integral component of membrane|cell junction|positive regulation of neutrophil apoptotic process|negative regulation of lipid catabolic process|positive regulation of adipone…	mmu04024	cAMP signaling pathway
Tnnt2	255.031	137.835	372.227	2.6982	1.432	0.0227377	0.655529	Up	troponin T2, cardiac	GO:0003779,GO:0005200,GO:0005523,GO:0005737,GO:0005861,GO:0005865,GO:0006936,GO:0006937,GO:0007507,GO:0008016,GO:0009617,GO:0016887,GO:0030016,GO:0030017,GO:0030049,GO:0030172,GO:0030674,GO:0031013,GO:0032780,GO:0032781,GO:0032972,GO:0042802,GO:0044877,GO:0045214,GO:0051592,GO:0051764,GO:0055009,GO:0055010,GO:0060048,GO:0097512,GO:1990584	actin binding|structural constituent of cytoskeleton|tropomyosin binding|cytoplasm|troponin complex|striated muscle thin filament|muscle contraction|regulation of muscle contraction|heart development|regulation of heart contraction|response to bacterium|ATPase|myofibril|sarcomere|muscle filament sliding|troponin C binding|protein-macromolecule adaptor activity|troponin I binding|negative regulati…	mmu04260,mmu04261,mmu05410,mmu05414	Cardiac muscle contraction|Adrenergic signaling in cardiomyocytes|Hypertrophic cardiomyopathy|Dilated cardiomyopathy
Nppb	327.962	159.318	496.606	3.11495	1.63921	0.0228393	0.655529	Up	natriuretic peptide type B	GO:0003085,GO:0005179,GO:0005576,GO:0005615,GO:0005634,GO:0005737,GO:0006182,GO:0007168,GO:0007218,GO:0010753,GO:0014898,GO:0019934,GO:0030133,GO:0030308,GO:0032991,GO:0035810,GO:0035815,GO:0048471,GO:0048662,GO:0051427,GO:1903816,GO:1904055	negative regulation of systemic arterial blood pressure|hormone activity|extracellular region|extracellular space|nucleus|cytoplasm|cGMP biosynthetic process|receptor guanylyl cyclase signaling pathway|neuropeptide signaling pathway|positive regulation of cGMP-mediated signaling|cardiac muscle hypertrophy in response to stress|cGMP-mediated signaling|transport vesicle|negative regulation of cell …	mmu04022,mmu04270,mmu04714	cGMP-PKG signaling pathway|Vascular smooth muscle contraction|Thermogenesis
Ly6f	22.3041	0.317404	44.2909	139.191	7.12093	0.0228808	0.655529	Up	lymphocyte antigen 6 complex, locus F	GO:0005886,GO:0016020,GO:0030550,GO:0031225,GO:0033130,GO:0095500	plasma membrane|membrane|acetylcholine receptor inhibitor activity|anchored component of membrane|acetylcholine receptor binding|acetylcholine receptor signaling pathway
Nfkbiz	718.194	130.121	1306.27	10.0383	3.32745	0.0229182	0.655529	Up	nuclear factor of kappa light polypeptide gene enhancer in B cells inhibitor, zeta	GO:0005515,GO:0005634,GO:0006954,GO:0010468,GO:0016607,GO:0036464,GO:0050729,GO:0050852,GO:2000321	protein binding|nucleus|inflammatory response|regulation of gene expression|nuclear speck|cytoplasmic ribonucleoprotein granule|positive regulation of inflammatory response|T cell receptor signaling pathway|positive regulation of T-helper 17 cell differentiation	mmu05202	Transcriptional misregulation in cancer
Lilrb4a	587.888	243.67	932.105	3.82468	1.93534	0.0232832	0.658871	Up	leukocyte immunoglobulin-like receptor, subfamily B, member 4A	GO:0001780,GO:0001816,GO:0002437,GO:0005178,GO:0006954,GO:0007596,GO:0009611,GO:0009624,GO:0009897,GO:0009986,GO:0009991,GO:0019903,GO:0030293,GO:0030547,GO:0032496,GO:0032602,GO:0033007,GO:0035739,GO:0035740,GO:0042092,GO:0051707,GO:0071222	neutrophil homeostasis|cytokine production|inflammatory response to antigenic stimulus|integrin binding|inflammatory response|blood coagulation|response to wounding|response to nematode|external side of plasma membrane|cell surface|response to extracellular stimulus|protein phosphatase binding|transmembrane receptor protein tyrosine kinase inhibitor activity|signaling receptor inhibitor activity|…	mmu04380,mmu04662	Osteoclast differentiation|B cell receptor signaling pathway
Ccl9	1357.61	623.925	2091.3	3.35158	1.74484	0.0233959	0.658871	Up	chemokine (C-C motif) ligand 9	GO:0002548,GO:0005125,GO:0005576,GO:0005615,GO:0006935,GO:0006954,GO:0006955,GO:0007186,GO:0008009,GO:0030593,GO:0043547,GO:0045662,GO:0048020,GO:0048247,GO:0070098,GO:0070374,GO:0071346,GO:0071347,GO:0071356	monocyte chemotaxis|cytokine activity|extracellular region|extracellular space|chemotaxis|inflammatory response|immune response|G protein-coupled receptor signaling pathway|chemokine activity|neutrophil chemotaxis|positive regulation of GTPase activity|negative regulation of myoblast differentiation|CCR chemokine receptor binding|lymphocyte chemotaxis|chemokine-mediated signaling pathway|positive…	mmu04060,mmu04061,mmu04062	Cytokine-cytokine receptor interaction|Viral protein interaction with cytokine and cytokine receptor|Chemokine signaling pathway
Tarm1	193.129	34.0882	352.17	10.3342	3.36936	0.023569	0.658871	Up	T cell-interacting, activating receptor on myeloid cells 1	GO:0002250,GO:0002376,GO:0005886,GO:0016020,GO:0016021,GO:0034987,GO:0045087,GO:1900017,GO:2000515,GO:2000562	adaptive immune response|immune system process|plasma membrane|membrane|integral component of membrane|immunoglobulin receptor binding|innate immune response|positive regulation of cytokine production involved in inflammatory response|negative regulation of CD4-positive, alpha-beta T cell activation|negative regulation of CD4-positive, alpha-beta T cell proliferation
Aire	454.026	295.975	612.078	2.06646	1.04716	0.0236149	0.658871	Up	autoimmune regulator (autoimmune polyendocrinopathy candidiasis ectodermal dystrophy)	GO:0000977,GO:0002458,GO:0002509,GO:0003677,GO:0003682,GO:0005622,GO:0005634,GO:0005737,GO:0006355,GO:0006959,GO:0008270,GO:0016604,GO:0032602,GO:0032722,GO:0042393,GO:0042802,GO:0045060,GO:0045182,GO:0045893,GO:0045944,GO:0046872,GO:0097536,GO:2000410	RNA polymerase II transcription regulatory region sequence-specific DNA binding|peripheral T cell tolerance induction|central tolerance induction to self antigen|DNA binding|chromatin binding|intracellular anatomical structure|nucleus|cytoplasm|regulation of transcription, DNA-templated|humoral immune response|zinc ion binding|nuclear body|chemokine production|positive regulation of chemokine pro…	mmu04120,mmu05340	Ubiquitin mediated proteolysis|Primary immunodeficiency	SAND
Cebpd	1195.88	330.166	2061.6	6.24395	2.64246	0.0236775	0.658871	Up	CCAAT/enhancer binding protein (C/EBP), delta	GO:0000976,GO:0000978,GO:0000981,GO:0001228,GO:0002244,GO:0003677,GO:0003700,GO:0005515,GO:0005634,GO:0005654,GO:0006355,GO:0006357,GO:0042802,GO:0043565,GO:0045444,GO:0045595,GO:0045669,GO:0045892,GO:0045944,GO:0048839,GO:1990837	transcription cis-regulatory region binding|RNA polymerase II cis-regulatory region sequence-specific DNA binding|DNA-binding transcription factor activity, RNA polymerase II-specific|DNA-binding transcription activator activity, RNA polymerase II-specific|hematopoietic progenitor cell differentiation|DNA binding|DNA-binding transcription factor activity|protein binding|nucleus|nucleoplasm|regula…
Brd8dc	24.4107	7.76739	41.0539	5.27568	2.39936	0.0239316	0.658871	Up	BRD8 domain containing	GO:0016573,GO:0035267	histone acetylation|NuA4 histone acetyltransferase complex
Gm38525	65.4813	6.07733	124.885	20.6035	4.36481	0.0241012	0.659066	Up
Csta3	10.816	0	21.632	122.402	6.93548	0.0242643	0.660245	Up	cystatin A family member 3	GO:0004869,GO:0005829	cysteine-type endopeptidase inhibitor activity|cytosol
Dpep2	97.2972	55.2509	139.343	2.51746	1.33197	0.0248042	0.661499	Up	dipeptidase 2	GO:0006508,GO:0006629,GO:0006691,GO:0008233,GO:0008237,GO:0008238,GO:0016020,GO:0016787,GO:0016805,GO:0031225,GO:0046872,GO:0070573	proteolysis|lipid metabolic process|leukotriene metabolic process|peptidase activity|metallopeptidase activity|exopeptidase activity|membrane|hydrolase activity|dipeptidase activity|anchored component of membrane|metal ion binding|metallodipeptidase activity
Ccr1	571.035	197.781	944.288	4.77374	2.25512	0.0248356	0.661499	Up	chemokine (C-C motif) receptor 1	GO:0004435,GO:0004930,GO:0004950,GO:0005515,GO:0005737,GO:0005886,GO:0006816,GO:0006874,GO:0006887,GO:0006935,GO:0006954,GO:0006955,GO:0007165,GO:0007186,GO:0007204,GO:0007267,GO:0009897,GO:0010629,GO:0016020,GO:0016021,GO:0016493,GO:0019722,GO:0019957,GO:0030099,GO:0030335,GO:0030502,GO:0030595,GO:0035717,GO:0043025,GO:0045672,GO:0045824,GO:0051928,GO:0060326,GO:0070098,GO:0070374,GO:0071791,GO:…	phosphatidylinositol phospholipase C activity|G protein-coupled receptor activity|chemokine receptor activity|protein binding|cytoplasm|plasma membrane|calcium ion transport|cellular calcium ion homeostasis|exocytosis|chemotaxis|inflammatory response|immune response|signal transduction|G protein-coupled receptor signaling pathway|positive regulation of cytosolic calcium ion concentration|cell-cel…	mmu04060,mmu04061,mmu04062,mmu05163,mmu05167	Cytokine-cytokine receptor interaction|Viral protein interaction with cytokine and cytokine receptor|Chemokine signaling pathway|Human cytomegalovirus infection|Kaposi sarcoma-associated herpesvirus infection
Slc23a1	20.2761	1.62343	38.9288	24.0607	4.58861	0.0249967	0.661499	Up	solute carrier family 23 (nucleobase transporters), member 1	GO:0005215,GO:0005737,GO:0005886,GO:0005903,GO:0006811,GO:0006814,GO:0007420,GO:0008520,GO:0009636,GO:0009925,GO:0015081,GO:0015229,GO:0015293,GO:0015882,GO:0016020,GO:0016021,GO:0016324,GO:0022857,GO:0030324,GO:0033300,GO:0043229,GO:0055085,GO:0070837,GO:0070904	transporter activity|cytoplasm|plasma membrane|brush border|ion transport|sodium ion transport|brain development|L-ascorbate:sodium symporter activity|response to toxic substance|basal plasma membrane|sodium ion transmembrane transporter activity|L-ascorbic acid transmembrane transporter activity|symporter activity|L-ascorbic acid transmembrane transport|membrane|integral component of membrane|ap…	mmu04977	Vitamin digestion and absorption
Ppbp	64.0669	17.9163	110.218	6.14547	2.61952	0.0251532	0.662148	Up	pro-platelet basic protein	GO:0002523,GO:0005615,GO:0006954,GO:0008009,GO:0030593,GO:0045236,GO:0061844,GO:0070098,GO:0071222	leukocyte migration involved in inflammatory response|extracellular space|inflammatory response|chemokine activity|neutrophil chemotaxis|CXCR chemokine receptor binding|antimicrobial humoral immune response mediated by antimicrobial peptide|chemokine-mediated signaling pathway|cellular response to lipopolysaccharide	mmu04060,mmu04061,mmu04062	Cytokine-cytokine receptor interaction|Viral protein interaction with cytokine and cytokine receptor|Chemokine signaling pathway
Gnb3	5.12097	0.622676	9.61926	15.2125	3.92719	0.0255307	0.66629	Up	guanine nucleotide binding protein (G protein), beta 3	GO:0003924,GO:0005737,GO:0005834,GO:0006884,GO:0007165,GO:0007186,GO:0010468,GO:0010906,GO:0030425,GO:0030507,GO:0031682,GO:0032350,GO:0043005,GO:0044297,GO:0045598,GO:0051020,GO:0090181,GO:0090207,GO:1903725	GTPase activity|cytoplasm|heterotrimeric G-protein complex|cell volume homeostasis|signal transduction|G protein-coupled receptor signaling pathway|regulation of gene expression|regulation of glucose metabolic process|dendrite|spectrin binding|G-protein gamma-subunit binding|regulation of hormone metabolic process|neuron projection|cell body|regulation of fat cell differentiation|GTPase binding|r…	mmu04014,mmu04062,mmu04151,mmu04371,mmu04713,mmu04723,mmu04724,mmu04725,mmu04726,mmu04727,mmu04728,mmu04742,mmu04926,mmu05032,mmu05034,mmu05163,mmu05167,mmu05170,mmu05200	Ras signaling pathway|Chemokine signaling pathway|PI3K-Akt signaling pathway|Apelin signaling pathway|Circadian entrainment|Retrograde endocannabinoid signaling|Glutamatergic synapse|Cholinergic synapse|Serotonergic synapse|GABAergic synapse|Dopaminergic synapse|Taste transduction|Relaxin signaling pathway|Morphine addiction|Alcoholism|Human cytomegalovirus infection|Kaposi sarcoma-associated her…
Emilin2	455.146	246.527	663.766	2.69112	1.42821	0.025665	0.66629	Up	elastin microfibril interfacer 2	GO:0005576,GO:0005581,GO:0007155,GO:0030023,GO:0062023	extracellular region|collagen trimer|cell adhesion|extracellular matrix constituent conferring elasticity|collagen-containing extracellular matrix
Esp38	21.469	0.33763	42.6004	128.435	7.0049	0.0257978	0.66629	Up	exocrine gland secreted peptide 38	GO:0005186,GO:0005615	pheromone activity|extracellular space
Hp	4446.66	702.768	8190.56	11.6546	3.54283	0.0258168	0.66629	Up	haptoglobin	GO:0001889,GO:0002376,GO:0002526,GO:0004252,GO:0005576,GO:0005615,GO:0005783,GO:0005794,GO:0006508,GO:0006953,GO:0007219,GO:0009617,GO:0010942,GO:0016209,GO:0030492,GO:0031638,GO:0031838,GO:0042542,GO:0042742,GO:0042802,GO:0051354,GO:0072562,GO:2000296	liver development|immune system process|acute inflammatory response|serine-type endopeptidase activity|extracellular region|extracellular space|endoplasmic reticulum|Golgi apparatus|proteolysis|acute-phase response|Notch signaling pathway|response to bacterium|positive regulation of cell death|antioxidant activity|hemoglobin binding|zymogen activation|haptoglobin-hemoglobin complex|response to hy…
Socs3	1960.9	1010.7	2911.1	2.88002	1.52608	0.0258741	0.666695	Up	suppressor of cytokine signaling 3	GO:0001784,GO:0001932,GO:0005515,GO:0005737,GO:0005829,GO:0005942,GO:0007165,GO:0007259,GO:0009968,GO:0035556,GO:0040008,GO:0042532,GO:0043066,GO:0045595,GO:0045597,GO:0046426,GO:0046627,GO:0046854,GO:0046935,GO:0050728,GO:0060670,GO:0060674,GO:0060707,GO:0060708,GO:1990830	phosphotyrosine residue binding|regulation of protein phosphorylation|protein binding|cytoplasm|cytosol|phosphatidylinositol 3-kinase complex|signal transduction|receptor signaling pathway via JAK-STAT|negative regulation of signal transduction|intracellular signal transduction|regulation of growth|negative regulation of tyrosine phosphorylation of STAT protein|negative regulation of apoptotic pr…	mmu04120,mmu04380,mmu04630,mmu04668,mmu04910,mmu04917,mmu04920,mmu04930,mmu04931,mmu04932,mmu04935,mmu05160,mmu05164,mmu05168	Ubiquitin mediated proteolysis|Osteoclast differentiation|JAK-STAT signaling pathway|TNF signaling pathway|Insulin signaling pathway|Prolactin signaling pathway|Adipocytokine signaling pathway|Type II diabetes mellitus|Insulin resistance|Non-alcoholic fatty liver disease|Growth hormone synthesis, secretion and action|Hepatitis C|Influenza A|Herpes simplex virus 1 infection
H4c2	13.7761	3.86549	23.6867	6.11498	2.61235	0.027256	0.686843	Up	H4 clustered histone 2	GO:0000228,GO:0000786,GO:0005634,GO:0006334,GO:0006335,GO:0006336,GO:0019904,GO:0032991,GO:0045653	nuclear chromosome|nucleosome|nucleus|nucleosome assembly|DNA replication-dependent nucleosome assembly|DNA replication-independent nucleosome assembly|protein domain specific binding|protein-containing complex|negative regulation of megakaryocyte differentiation	mmu04613,mmu05034,mmu05203,mmu05322	Neutrophil extracellular trap formation|Alcoholism|Viral carcinogenesis|Systemic lupus erythematosus
Sval2	2421.82	16.2062	4827.43	297.879	8.21858	0.0275889	0.689913	Up	seminal vesicle antigen-like 2	GO:0002682,GO:0004190,GO:0005615,GO:0006508	regulation of immune system process|aspartic-type endopeptidase activity|extracellular space|proteolysis
Nfil3	923.903	522.198	1325.61	2.5378	1.34358	0.0279358	0.689913	Up	nuclear factor, interleukin 3, regulated	GO:0000122,GO:0000977,GO:0000978,GO:0001227,GO:0001779,GO:0003677,GO:0003700,GO:0005515,GO:0005634,GO:0006351,GO:0006355,GO:0006366,GO:0006955,GO:0007623,GO:0010628,GO:0042802,GO:0045892,GO:0045893,GO:0048511,GO:0071353	negative regulation of transcription by RNA polymerase II|RNA polymerase II transcription regulatory region sequence-specific DNA binding|RNA polymerase II cis-regulatory region sequence-specific DNA binding|DNA-binding transcription repressor activity, RNA polymerase II-specific|natural killer cell differentiation|DNA binding|DNA-binding transcription factor activity|protein binding|nucleus|tran…			TF_bZIP
Nfkbia	3180.93	1071.84	5290.03	4.93535	2.30315	0.0281145	0.689913	Up	nuclear factor of kappa light polypeptide gene enhancer in B cells inhibitor, alpha	GO:0005515,GO:0005634,GO:0005737,GO:0005829,GO:0005886,GO:0006606,GO:0007249,GO:0007253,GO:0008139,GO:0010468,GO:0010745,GO:0010875,GO:0010888,GO:0019899,GO:0031072,GO:0031625,GO:0031663,GO:0032088,GO:0032270,GO:0032495,GO:0032496,GO:0032991,GO:0033209,GO:0034142,GO:0035994,GO:0042127,GO:0042802,GO:0042994,GO:0043330,GO:0044877,GO:0045638,GO:0045746,GO:0045893,GO:0045944,GO:0050729,GO:0051059,GO:…	protein binding|nucleus|cytoplasm|cytosol|plasma membrane|protein import into nucleus|I-kappaB kinase/NF-kappaB signaling|cytoplasmic sequestering of NF-kappaB|nuclear localization sequence binding|regulation of gene expression|negative regulation of macrophage derived foam cell differentiation|positive regulation of cholesterol efflux|negative regulation of lipid storage|enzyme binding|heat shoc…	mmu04024,mmu04062,mmu04064,mmu04210,mmu04380,mmu04620,mmu04621,mmu04622,mmu04623,mmu04625,mmu04657,mmu04658,mmu04659,mmu04660,mmu04662,mmu04668,mmu04722,mmu04920,mmu04926,mmu04931,mmu05132,mmu05134,mmu05135,mmu05140,mmu05142,mmu05145,mmu05160,mmu05161,mmu05162,mmu05163,mmu05164,mmu05166,mmu05167,mmu05168,mmu05169,mmu05170,mmu05171,mmu05200,mmu05203,mmu05215,mmu05220,mmu05222,mmu05235,mmu05417	cAMP signaling pathway|Chemokine signaling pathway|NF-kappa B signaling pathway|Apoptosis|Osteoclast differentiation|Toll-like receptor signaling pathway|NOD-like receptor signaling pathway|RIG-I-like receptor signaling pathway|Cytosolic DNA-sensing pathway|C-type lectin receptor signaling pathway|IL-17 signaling pathway|Th1 and Th2 cell differentiation|Th17 cell differentiation|T cell receptor s…
Ptafr	256.703	81.5439	431.862	5.29589	2.40487	0.0281495	0.689913	Up	platelet-activating factor receptor	GO:0001530,GO:0001816,GO:0001875,GO:0002693,GO:0004930,GO:0004992,GO:0005543,GO:0005886,GO:0006357,GO:0006935,GO:0006954,GO:0007165,GO:0007186,GO:0007567,GO:0010863,GO:0016020,GO:0016021,GO:0032496,GO:0032755,GO:0032760,GO:0032959,GO:0043315,GO:0045028,GO:0045056,GO:0045727,GO:0045776,GO:0045907,GO:0045987,GO:0048015,GO:0048661,GO:0051019,GO:0060732,GO:1902943,GO:1903039,GO:1903238,GO:1904058,GO:…	lipopolysaccharide binding|cytokine production|lipopolysaccharide immune receptor activity|positive regulation of cellular extravasation|G protein-coupled receptor activity|platelet activating factor receptor activity|phospholipid binding|plasma membrane|regulation of transcription by RNA polymerase II|chemotaxis|inflammatory response|signal transduction|G protein-coupled receptor signaling pathw…	mmu04020,mmu04080,mmu05150	Calcium signaling pathway|Neuroactive ligand-receptor interaction|Staphylococcus aureus infection
Gm21451	13.0879	0.915816	25.2599	27.1824	4.7646	0.0281639	0.689913	Up
Slco1a6	21.4526	0.642902	42.2623	65.8517	6.04115	0.0282818	0.689913	Up	solute carrier organic anion transporter family, member 1a6	GO:0005886,GO:0005887,GO:0006805,GO:0006811,GO:0008206,GO:0015125,GO:0015347,GO:0015721,GO:0016020,GO:0016021,GO:0022857,GO:0035264,GO:0042168,GO:0042493,GO:0042632,GO:0043252,GO:0055085,GO:0070328	plasma membrane|integral component of plasma membrane|xenobiotic metabolic process|ion transport|bile acid metabolic process|bile acid transmembrane transporter activity|sodium-independent organic anion transmembrane transporter activity|bile acid and bile salt transport|membrane|integral component of membrane|transmembrane transporter activity|multicellular organism growth|heme metabolic process…	mmu04976	Bile secretion
F13a1	698.759	332.123	1065.39	3.20715	1.68129	0.0283655	0.690455	Up	coagulation factor XIII, A1 subunit	GO:0003810,GO:0005576,GO:0005737,GO:0007596,GO:0007599,GO:0016740,GO:0016746,GO:0018149,GO:0046872,GO:0062023,GO:0072378	protein-glutamine gamma-glutamyltransferase activity|extracellular region|cytoplasm|blood coagulation|hemostasis|transferase activity|acyltransferase activity|peptide cross-linking|metal ion binding|collagen-containing extracellular matrix|blood coagulation, fibrin clot formation	mmu04610,mmu05171	Complement and coagulation cascades|Coronavirus disease - COVID-19
Epm2a	178.002	115.899	240.105	2.07037	1.04989	0.0283902	0.690455	Up	epilepsy, progressive myoclonic epilepsy, type 2 gene alpha	GO:0000045,GO:0001558,GO:0001932,GO:0004721,GO:0004722,GO:0004725,GO:0005515,GO:0005634,GO:0005654,GO:0005737,GO:0005783,GO:0005829,GO:0005844,GO:0005886,GO:0005975,GO:0005977,GO:0005978,GO:0006470,GO:0006816,GO:0006914,GO:0007005,GO:0007399,GO:0008138,GO:0010468,GO:0010629,GO:0010923,GO:0014009,GO:0015813,GO:0016020,GO:0016055,GO:0016239,GO:0016311,GO:0016787,GO:0016791,GO:0019203,GO:0030246,GO:…	autophagosome assembly|regulation of cell growth|regulation of protein phosphorylation|phosphoprotein phosphatase activity|protein serine/threonine phosphatase activity|protein tyrosine phosphatase activity|protein binding|nucleus|nucleoplasm|cytoplasm|endoplasmic reticulum|cytosol|polysome|plasma membrane|carbohydrate metabolic process|glycogen metabolic process|glycogen biosynthetic process|pro…
9830107B12Rik	9.69427	0	19.3885	109.703	6.77746	0.0287064	0.693933	Up	RIKEN cDNA 9830107B12 gene	GO:0009986,GO:0038023	cell surface|signaling receptor activity
Rhov	91.091	22.1479	160.034	7.22798	2.85359	0.029226	0.698264	Up	ras homolog family member V	GO:0000166,GO:0003924,GO:0005525,GO:0005768,GO:0005886,GO:0006897,GO:0007165,GO:0007264,GO:0016020,GO:0016477,GO:0030031,GO:0032488,GO:0046872	nucleotide binding|GTPase activity|GTP binding|endosome|plasma membrane|endocytosis|signal transduction|small GTPase mediated signal transduction|membrane|cell migration|cell projection assembly|Cdc42 protein signal transduction|metal ion binding
2210418O10Rik	41.5426	8.37389	74.7113	8.91303	3.15592	0.0292888	0.698528	Up	RIKEN cDNA 2210418O10 gene
Adamts7	60.0494	37.6499	82.4489	2.1905	1.13126	0.0298294	0.70426	Up	a disintegrin-like and metallopeptidase (reprolysin type) with thrombospondin type 1 motif, 7	GO:0004222,GO:0005576,GO:0006508,GO:0008233,GO:0008237,GO:0009986,GO:0016787,GO:0030198,GO:0031012,GO:0032331,GO:0046872,GO:0051603,GO:0071347,GO:0071356,GO:0071773	metalloendopeptidase activity|extracellular region|proteolysis|peptidase activity|metallopeptidase activity|cell surface|hydrolase activity|extracellular matrix organization|extracellular matrix|negative regulation of chondrocyte differentiation|metal ion binding|proteolysis involved in cellular protein catabolic process|cellular response to interleukin-1|cellular response to tumor necrosis facto…
Cstdc5	120.707	22.8391	218.575	9.5668	3.25804	0.0300143	0.705336	Up	cystatin domain containing 5	GO:0004869,GO:0005829	cysteine-type endopeptidase inhibitor activity|cytosol
Ctla2a	898.76	440.934	1356.59	3.07595	1.62103	0.0304659	0.709663	Up	cytotoxic T lymphocyte-associated protein 2 alpha	GO:0004197,GO:0005576,GO:0005615,GO:0005764,GO:0010955,GO:0030425,GO:0045589,GO:0050728,GO:0051603	cysteine-type endopeptidase activity|extracellular region|extracellular space|lysosome|negative regulation of protein processing|dendrite|regulation of regulatory T cell differentiation|negative regulation of inflammatory response|proteolysis involved in cellular protein catabolic process
Itga2b	154.659	53.6503	255.668	4.76638	2.2529	0.0307997	0.710765	Up	integrin alpha 2b	GO:0002687,GO:0005886,GO:0005925,GO:0007155,GO:0007160,GO:0007229,GO:0008305,GO:0009897,GO:0009986,GO:0016020,GO:0016021,GO:0042802,GO:0046872,GO:0050840,GO:0070051,GO:0070062,GO:0070527	positive regulation of leukocyte migration|plasma membrane|focal adhesion|cell adhesion|cell-matrix adhesion|integrin-mediated signaling pathway|integrin complex|external side of plasma membrane|cell surface|membrane|integral component of membrane|identical protein binding|metal ion binding|extracellular matrix binding|fibrinogen binding|extracellular exosome|platelet aggregation	mmu04015,mmu04151,mmu04510,mmu04512,mmu04611,mmu04613,mmu04640,mmu04810,mmu05165,mmu05200,mmu05222,mmu05410,mmu05412,mmu05414,mmu05418	Rap1 signaling pathway|PI3K-Akt signaling pathway|Focal adhesion|ECM-receptor interaction|Platelet activation|Neutrophil extracellular trap formation|Hematopoietic cell lineage|Regulation of actin cytoskeleton|Human papillomavirus infection|Pathways in cancer|Small cell lung cancer|Hypertrophic cardiomyopathy|Arrhythmogenic right ventricular cardiomyopathy|Dilated cardiomyopathy|Fluid shear stres…
Ltb4r1	134.272	44.4491	224.094	5.0389	2.33311	0.030861	0.710765	Up	leukotriene B4 receptor 1	GO:0001632,GO:0004930,GO:0004974,GO:0005886,GO:0005887,GO:0006954,GO:0007165,GO:0007186,GO:0007218,GO:0008528,GO:0016020,GO:0016021,GO:0045121	leukotriene B4 receptor activity|G protein-coupled receptor activity|leukotriene receptor activity|plasma membrane|integral component of plasma membrane|inflammatory response|signal transduction|G protein-coupled receptor signaling pathway|neuropeptide signaling pathway|G protein-coupled peptide receptor activity|membrane|integral component of membrane|membrane raft	mmu04080	Neuroactive ligand-receptor interaction
Cerkl	28.6619	13.0238	44.3	3.40554	1.76789	0.0309717	0.710765	Up	ceramide kinase-like	GO:0001727,GO:0001729,GO:0001750,GO:0001917,GO:0005634,GO:0005654,GO:0005730,GO:0005737,GO:0005783,GO:0005794,GO:0005829,GO:0006665,GO:0016310,GO:0030148,GO:0043066,GO:0046625,GO:0048471	lipid kinase activity|ceramide kinase activity|photoreceptor outer segment|photoreceptor inner segment|nucleus|nucleoplasm|nucleolus|cytoplasm|endoplasmic reticulum|Golgi apparatus|cytosol|sphingolipid metabolic process|phosphorylation|sphingolipid biosynthetic process|negative regulation of apoptotic process|sphingolipid binding|perinuclear region of cytoplasm
Ccl6	2238.52	1129.31	3347.74	2.96421	1.56765	0.0309834	0.710765	Up	chemokine (C-C motif) ligand 6	GO:0002548,GO:0005125,GO:0005576,GO:0005615,GO:0006935,GO:0006954,GO:0006955,GO:0007186,GO:0008009,GO:0030593,GO:0043547,GO:0048020,GO:0048247,GO:0060326,GO:0070098,GO:0070374,GO:0071346,GO:0071347,GO:0071356	monocyte chemotaxis|cytokine activity|extracellular region|extracellular space|chemotaxis|inflammatory response|immune response|G protein-coupled receptor signaling pathway|chemokine activity|neutrophil chemotaxis|positive regulation of GTPase activity|CCR chemokine receptor binding|lymphocyte chemotaxis|cell chemotaxis|chemokine-mediated signaling pathway|positive regulation of ERK1 and ERK2 cas…	mmu04060,mmu04061,mmu04062	Cytokine-cytokine receptor interaction|Viral protein interaction with cytokine and cytokine receptor|Chemokine signaling pathway
Prdx5	6401.47	3831.22	8971.71	2.34163	1.22751	0.0315252	0.713198	Up	peroxiredoxin 5	GO:0001016,GO:0004601,GO:0005102,GO:0005515,GO:0005634,GO:0005737,GO:0005739,GO:0005777,GO:0005782,GO:0005829,GO:0006979,GO:0008379,GO:0016209,GO:0016480,GO:0016491,GO:0031410,GO:0032967,GO:0034599,GO:0034614,GO:0042744,GO:0043027,GO:0043066,GO:0043231,GO:0045454,GO:0048471,GO:0051354,GO:0051920,GO:0060785,GO:0070995,GO:0072541,GO:2001057	RNA polymerase III transcription regulatory region sequence-specific DNA binding|peroxidase activity|signaling receptor binding|protein binding|nucleus|cytoplasm|mitochondrion|peroxisome|peroxisomal matrix|cytosol|response to oxidative stress|thioredoxin peroxidase activity|antioxidant activity|negative regulation of transcription by RNA polymerase III|oxidoreductase activity|cytoplasmic vesicle|…	mmu04146	Peroxisome
Gm14434	9.73353	0.33763	19.1294	55.5353	5.79533	0.0315426	0.713198	Up	predicted gene 14434	GO:0000978,GO:0001228,GO:0005634,GO:0006357	RNA polymerase II cis-regulatory region sequence-specific DNA binding|DNA-binding transcription activator activity, RNA polymerase II-specific|nucleus|regulation of transcription by RNA polymerase II	mmu05168	Herpes simplex virus 1 infection	zf-C2H2
Ambp	9.60422	0	19.2084	108.678	6.76391	0.0320853	0.718245	Up	alpha 1 microglobulin/bikunin precursor	GO:0004867,GO:0005576,GO:0005615,GO:0005886,GO:0009986,GO:0010466,GO:0018298,GO:0019862,GO:0020037,GO:0030163,GO:0030414,GO:0042803,GO:0043231,GO:0051604,GO:0062023	serine-type endopeptidase inhibitor activity|extracellular region|extracellular space|plasma membrane|cell surface|negative regulation of peptidase activity|protein-chromophore linkage|IgA binding|heme binding|protein catabolic process|peptidase inhibitor activity|protein homodimerization activity|intracellular membrane-bounded organelle|protein maturation|collagen-containing extracellular matrix
Il6	257.534	24.135	490.933	20.3364	4.34599	0.032878	0.724284	Up	interleukin 6	GO:0001781,GO:0002262,GO:0002314,GO:0002384,GO:0002639,GO:0002675,GO:0005102,GO:0005125,GO:0005138,GO:0005515,GO:0005576,GO:0005615,GO:0005737,GO:0005896,GO:0006469,GO:0006953,GO:0006954,GO:0006955,GO:0008083,GO:0008284,GO:0008285,GO:0008360,GO:0009611,GO:0009897,GO:0010467,GO:0010573,GO:0010574,GO:0010575,GO:0010628,GO:0010718,GO:0010976,GO:0014015,GO:0014823,GO:0019221,GO:0031018,GO:0031175,GO:…	neutrophil apoptotic process|myeloid cell homeostasis|germinal center B cell differentiation|hepatic immune response|positive regulation of immunoglobulin production|positive regulation of acute inflammatory response|signaling receptor binding|cytokine activity|interleukin-6 receptor binding|protein binding|extracellular region|extracellular space|cytoplasm|interleukin-6 receptor complex|negative…	mmu01521,mmu01523,mmu04060,mmu04061,mmu04066,mmu04068,mmu04151,mmu04218,mmu04620,mmu04621,mmu04623,mmu04625,mmu04630,mmu04640,mmu04657,mmu04659,mmu04668,mmu04672,mmu04931,mmu04932,mmu04933,mmu05010,mmu05020,mmu05022,mmu05132,mmu05133,mmu05134,mmu05135,mmu05142,mmu05143,mmu05144,mmu05146,mmu05152,mmu05161,mmu05162,mmu05163,mmu05164,mmu05166,mmu05167,mmu05168,mmu05169,mmu05171,mmu05200,mmu05202,mmu…	EGFR tyrosine kinase inhibitor resistance|Antifolate resistance|Cytokine-cytokine receptor interaction|Viral protein interaction with cytokine and cytokine receptor|HIF-1 signaling pathway|FoxO signaling pathway|PI3K-Akt signaling pathway|Cellular senescence|Toll-like receptor signaling pathway|NOD-like receptor signaling pathway|Cytosolic DNA-sensing pathway|C-type lectin receptor signaling path…
Grtp1	32.5496	19.8611	45.2381	2.27912	1.18848	0.0329963	0.724284	Up	GH regulated TBC protein 1	GO:0005096,GO:0006886,GO:0090630	GTPase activator activity|intracellular protein transport|activation of GTPase activity
1700007K13Rik	46.3643	26.2152	66.5133	2.52776	1.33786	0.0330075	0.724284	Up	RIKEN cDNA 1700007K13 gene	GO:0005634,GO:0006974,GO:0007368,GO:0010468,GO:0071494	nucleus|cellular response to DNA damage stimulus|determination of left/right symmetry|regulation of gene expression|cellular response to UV-C
Slc15a3	723.139	331.728	1114.55	3.35939	1.7482	0.0332555	0.724284	Up	solute carrier family 15, member 3	GO:0002376,GO:0005764,GO:0005765,GO:0005768,GO:0006857,GO:0010008,GO:0015031,GO:0015293,GO:0015647,GO:0015833,GO:0015835,GO:0016020,GO:0016021,GO:0022857,GO:0043231,GO:0045087,GO:0055085,GO:0070434,GO:0071916,GO:0140206	immune system process|lysosome|lysosomal membrane|endosome|oligopeptide transport|endosome membrane|protein transport|symporter activity|peptidoglycan transmembrane transporter activity|peptide transport|peptidoglycan transport|membrane|integral component of membrane|transmembrane transporter activity|intracellular membrane-bounded organelle|innate immune response|transmembrane transport|positive…
Nhej1	235.513	154.963	316.063	2.03694	1.0264	0.0332892	0.724284	Up	non-homologous end joining factor 1	GO:0001650,GO:0003677,GO:0005634,GO:0005654,GO:0006281,GO:0006302,GO:0006303,GO:0006974,GO:0010212,GO:0030183,GO:0030217,GO:0032807,GO:0045027,GO:0070419	fibrillar center|DNA binding|nucleus|nucleoplasm|DNA repair|double-strand break repair|double-strand break repair via nonhomologous end joining|cellular response to DNA damage stimulus|response to ionizing radiation|B cell differentiation|T cell differentiation|DNA ligase IV complex|DNA end binding|nonhomologous end joining complex	mmu03450	Non-homologous end-joining
Krt222	38.4946	22.9039	54.0853	2.36705	1.24309	0.0333057	0.724284	Up	keratin 222	GO:0005198,GO:0005882	structural molecule activity|intermediate filament
Rpl41	69961.1	46468.7	93453.5	2.01109	1.00798	0.0340761	0.732087	Up	ribosomal protein L41	GO:0003735,GO:0005829,GO:0005840,GO:0006412	structural constituent of ribosome|cytosol|ribosome|translation	mmu03010,mmu05171	Ribosome|Coronavirus disease - COVID-19
Wfdc13	92.7494	61.1379	124.361	2.03038	1.02175	0.0342798	0.732537	Up	WAP four-disulfide core domain 13	GO:0004867,GO:0005576,GO:0005615,GO:0010466,GO:0019731,GO:0030414,GO:0045087	serine-type endopeptidase inhibitor activity|extracellular region|extracellular space|negative regulation of peptidase activity|antibacterial humoral response|peptidase inhibitor activity|innate immune response
Clec5a	98.3641	34.3124	162.416	4.73058	2.24202	0.0343884	0.732833	Up	C-type lectin domain family 5, member a	GO:0001618,GO:0001819,GO:0002076,GO:0002376,GO:0005515,GO:0005829,GO:0005886,GO:0009986,GO:0016020,GO:0016021,GO:0030099,GO:0030246,GO:0033033,GO:0043066,GO:0045087	virus receptor activity|positive regulation of cytokine production|osteoblast development|immune system process|protein binding|cytosol|plasma membrane|cell surface|membrane|integral component of membrane|myeloid cell differentiation|carbohydrate binding|negative regulation of myeloid cell apoptotic process|negative regulation of apoptotic process|innate immune response
Samsn1	439.359	68.0247	810.693	11.9186	3.57514	0.0344734	0.732833	Up	SAM domain, SH3 domain and nuclear localization signals, 1	GO:0001784,GO:0002820,GO:0005634,GO:0005737,GO:0005829,GO:0042995,GO:0050732,GO:0050869	phosphotyrosine residue binding|negative regulation of adaptive immune response|nucleus|cytoplasm|cytosol|cell projection|negative regulation of peptidyl-tyrosine phosphorylation|negative regulation of B cell activation
Fhad1	39.8741	25.1923	54.556	2.16796	1.11634	0.0353631	0.735433	Up	forkhead-associated (FHA) phosphopeptide binding domain 1
Upp1	1118.88	301.442	1936.32	6.42316	2.68328	0.0357071	0.736217	Up	uridine phosphorylase 1	GO:0003824,GO:0004850,GO:0005654,GO:0005737,GO:0005829,GO:0006218,GO:0006220,GO:0006248,GO:0006249,GO:0009032,GO:0009116,GO:0009166,GO:0016740,GO:0016757,GO:0016763,GO:0042802,GO:0046050,GO:0046074,GO:0046079,GO:0046108,GO:0047847	catalytic activity|uridine phosphorylase activity|nucleoplasm|cytoplasm|cytosol|uridine catabolic process|pyrimidine nucleotide metabolic process|CMP catabolic process|dCMP catabolic process|thymidine phosphorylase activity|nucleoside metabolic process|nucleotide catabolic process|transferase activity|glycosyltransferase activity|pentosyltransferase activity|identical protein binding|UMP cataboli…	mmu00240,mmu00983	Pyrimidine metabolism|Drug metabolism - other enzymes
Cd244a	58.8352	23.7228	93.9476	3.96464	1.98719	0.0361431	0.739389	Up	CD244 molecule A	GO:0001773,GO:0002250,GO:0002323,GO:0002376,GO:0005515,GO:0005886,GO:0006955,GO:0009897,GO:0016020,GO:0016021,GO:0032729,GO:0032757,GO:0032819,GO:0038023,GO:0042288,GO:0045087,GO:0060732,GO:0071663,GO:2000566	myeloid dendritic cell activation|adaptive immune response|natural killer cell activation involved in immune response|immune system process|protein binding|plasma membrane|immune response|external side of plasma membrane|membrane|integral component of membrane|positive regulation of interferon-gamma production|positive regulation of interleukin-8 production|positive regulation of natural killer c…	mmu04650	Natural killer cell mediated cytotoxicity
Map3k8	125.871	53.85	197.893	3.67123	1.87627	0.036169	0.739389	Up	mitogen-activated protein kinase kinase kinase 8	GO:0000166,GO:0000287,GO:0002376,GO:0004672,GO:0004674,GO:0004709,GO:0005524,GO:0005737,GO:0005829,GO:0006468,GO:0007049,GO:0007165,GO:0016301,GO:0016310,GO:0016740,GO:0046872	nucleotide binding|magnesium ion binding|immune system process|protein kinase activity|protein serine/threonine kinase activity|MAP kinase kinase kinase activity|ATP binding|cytoplasm|cytosol|protein phosphorylation|cell cycle|signal transduction|kinase activity|phosphorylation|transferase activity|metal ion binding	mmu04010,mmu04620,mmu04660,mmu04668	MAPK signaling pathway|Toll-like receptor signaling pathway|T cell receptor signaling pathway|TNF signaling pathway
C5ar1	454.824	248.554	661.095	2.65868	1.41071	0.0367618	0.744855	Up	complement component 5a receptor 1	GO:0001774,GO:0001856,GO:0002430,GO:0004875,GO:0004878,GO:0004930,GO:0005886,GO:0006915,GO:0006935,GO:0006954,GO:0007165,GO:0007200,GO:0007204,GO:0009986,GO:0010575,GO:0010759,GO:0016020,GO:0016021,GO:0016323,GO:0021534,GO:0030593,GO:0031410,GO:0032494,GO:0038178,GO:0042789,GO:0043524,GO:0045177,GO:0045766,GO:0048143,GO:0050679,GO:0050830,GO:0050890,GO:0070374,GO:0090023,GO:0097242,GO:0099172,GO:…	microglial cell activation|complement component C5a binding|complement receptor mediated signaling pathway|complement receptor activity|complement component C5a receptor activity|G protein-coupled receptor activity|plasma membrane|apoptotic process|chemotaxis|inflammatory response|signal transduction|phospholipase C-activating G protein-coupled receptor signaling pathway|positive regulation of cy…	mmu04080,mmu04610,mmu04613,mmu05150,mmu05171	Neuroactive ligand-receptor interaction|Complement and coagulation cascades|Neutrophil extracellular trap formation|Staphylococcus aureus infection|Coronavirus disease - COVID-19
Igfn1	318.063	198.332	437.794	2.20843	1.14302	0.0372277	0.746744	Up	immunoglobulin-like and fibronectin type III domain containing 1	GO:0005634,GO:0005737,GO:0007156,GO:0007416,GO:0010842,GO:0030018,GO:0045202	nucleus|cytoplasm|homophilic cell adhesion via plasma membrane adhesion molecules|synapse assembly|retina layer formation|Z disc|synapse
Actg2	168.524	94.652	242.396	2.56096	1.35668	0.0377947	0.74804	Up	actin, gamma 2, smooth muscle, enteric	GO:0000166,GO:0005524,GO:0005737,GO:0005856,GO:0005869,GO:0071944	nucleotide binding|ATP binding|cytoplasm|cytoskeleton|dynactin complex|cell periphery	mmu04270	Vascular smooth muscle contraction
Hspa1b	352.978	213.807	492.15	2.30239	1.20313	0.0378991	0.74804	Up	heat shock protein 1B	GO:0002199,GO:0005515,GO:0005524,GO:0005622,GO:0005634,GO:0005737,GO:0005739,GO:0005759,GO:0005829,GO:0005886,GO:0006457,GO:0007339,GO:0009408,GO:0016192,GO:0016887,GO:0031072,GO:0031625,GO:0032436,GO:0034620,GO:0042026,GO:0043066,GO:0043154,GO:0044183,GO:0044297,GO:0051082,GO:0051085,GO:0051787,GO:1901673	zona pellucida receptor complex|protein binding|ATP binding|intracellular anatomical structure|nucleus|cytoplasm|mitochondrion|mitochondrial matrix|cytosol|plasma membrane|protein folding|binding of sperm to zona pellucida|response to heat|vesicle-mediated transport|ATPase|heat shock protein binding|ubiquitin protein ligase binding|positive regulation of proteasomal ubiquitin-dependent protein ca…	mmu03040,mmu04010,mmu04141,mmu04144,mmu04213,mmu04612,mmu04915,mmu05020,mmu05134,mmu05145,mmu05162,mmu05417	Spliceosome|MAPK signaling pathway|Protein processing in endoplasmic reticulum|Endocytosis|Longevity regulating pathway - multiple species|Antigen processing and presentation|Estrogen signaling pathway|Prion disease|Legionellosis|Toxoplasmosis|Measles|Lipid and atherosclerosis
Mro	54.001	30.9642	77.0378	2.48689	1.31435	0.0385765	0.752876	Up	maestro	GO:0005634,GO:0005730	nucleus|nucleolus
Hacd1	1914.89	1268.01	2561.77	2.01988	1.01427	0.0389208	0.754997	Up	3-hydroxyacyl-CoA dehydratase 1	GO:0005783,GO:0006629,GO:0006631,GO:0006633,GO:0007275,GO:0010389,GO:0010811,GO:0014902,GO:0016020,GO:0016021,GO:0016829,GO:0018812,GO:0019899,GO:0030148,GO:0030176,GO:0030497,GO:0034622,GO:0042761,GO:0046848,GO:0071529,GO:0102158,GO:0102343,GO:0102344,GO:0102345,GO:2000045	endoplasmic reticulum|lipid metabolic process|fatty acid metabolic process|fatty acid biosynthetic process|multicellular organism development|regulation of G2/M transition of mitotic cell cycle|positive regulation of cell-substrate adhesion|myotube differentiation|membrane|integral component of membrane|lyase activity|3-hydroxyacyl-CoA dehydratase activity|enzyme binding|sphingolipid biosynthetic…	mmu00062,mmu01040	Fatty acid elongation|Biosynthesis of unsaturated fatty acids
Mc5r	41.7694	5.28881	78.25	14.8333	3.89077	0.0390486	0.755547	Up	melanocortin 5 receptor	GO:0004930,GO:0004977,GO:0005737,GO:0005886,GO:0007165,GO:0007186,GO:0007189,GO:0016020,GO:0016021,GO:0019222,GO:0042562	G protein-coupled receptor activity|melanocortin receptor activity|cytoplasm|plasma membrane|signal transduction|G protein-coupled receptor signaling pathway|adenylate cyclase-activating G protein-coupled receptor signaling pathway|membrane|integral component of membrane|regulation of metabolic process|hormone binding	mmu04080	Neuroactive ligand-receptor interaction
Ccno	23.606	9.34229	37.8698	4.04692	2.01683	0.0394122	0.758294	Up	cyclin O	GO:0000079,GO:0000278,GO:0000307,GO:0005634,GO:0005730,GO:0005737,GO:0007049,GO:0016538,GO:0030030,GO:0044772,GO:0051301,GO:0060271,GO:0097124,GO:1903251	regulation of cyclin-dependent protein serine/threonine kinase activity|mitotic cell cycle|cyclin-dependent protein kinase holoenzyme complex|nucleus|nucleolus|cytoplasm|cell cycle|cyclin-dependent protein serine/threonine kinase regulator activity|cell projection organization|mitotic cell cycle phase transition|cell division|cilium assembly|cyclin A2-CDK2 complex|multi-ciliated epithelial cell d…
Acod1	1292.96	120.161	2465.77	20.5217	4.35908	0.0397079	0.760998	Up	aconitate decarboxylase 1	GO:0002376,GO:0002760,GO:0005739,GO:0006952,GO:0006954,GO:0007566,GO:0009617,GO:0016829,GO:0032088,GO:0032480,GO:0032496,GO:0034136,GO:0034144,GO:0035458,GO:0045087,GO:0045824,GO:0047613,GO:0050728,GO:0051607,GO:0071219,GO:0071222,GO:0071346,GO:0071347,GO:0071356,GO:0071393,GO:0072573,GO:2000379	immune system process|positive regulation of antimicrobial humoral response|mitochondrion|defense response|inflammatory response|embryo implantation|response to bacterium|lyase activity|negative regulation of NF-kappaB transcription factor activity|negative regulation of type I interferon production|response to lipopolysaccharide|negative regulation of toll-like receptor 2 signaling pathway|negat…
Relb	857.537	530.836	1184.24	2.23031	1.15724	0.0403783	0.76585	Up	avian reticuloendotheliosis viral (v-rel) oncogene related B	GO:0000785,GO:0000978,GO:0000981,GO:0001228,GO:0003677,GO:0003700,GO:0005515,GO:0005634,GO:0005654,GO:0005737,GO:0005813,GO:0005829,GO:0005856,GO:0006355,GO:0006357,GO:0006954,GO:0007249,GO:0010628,GO:0017053,GO:0019882,GO:0019901,GO:0030098,GO:0032688,GO:0032922,GO:0032991,GO:0033554,GO:0034097,GO:0038061,GO:0042088,GO:0042802,GO:0043011,GO:0045063,GO:0045087,GO:0045892,GO:0045944,GO:0048511,GO:…	chromatin|RNA polymerase II cis-regulatory region sequence-specific DNA binding|DNA-binding transcription factor activity, RNA polymerase II-specific|DNA-binding transcription activator activity, RNA polymerase II-specific|DNA binding|DNA-binding transcription factor activity|protein binding|nucleus|nucleoplasm|cytoplasm|centrosome|cytosol|cytoskeleton|regulation of transcription, DNA-templated|r…	mmu04010,mmu04064,mmu04380,mmu04625,mmu05166,mmu05169	MAPK signaling pathway|NF-kappa B signaling pathway|Osteoclast differentiation|C-type lectin receptor signaling pathway|Human T-cell leukemia virus 1 infection|Epstein-Barr virus infection	RHD
Vpreb1	6.08744	0.634808	11.5401	18.0738	4.17583	0.0416978	0.773838	Up	pre-B lymphocyte gene 1	GO:0000902,GO:0002377,GO:0005515,GO:0005615,GO:0005783,GO:0005886,GO:0006955,GO:0008361,GO:0009897,GO:0030097,GO:0038023,GO:0042100,GO:0048872	cell morphogenesis|immunoglobulin production|protein binding|extracellular space|endoplasmic reticulum|plasma membrane|immune response|regulation of cell size|external side of plasma membrane|hemopoiesis|signaling receptor activity|B cell proliferation|homeostasis of number of cells
Crispld2	351.708	148.429	554.987	3.7378	1.90219	0.0418395	0.773838	Up	cysteine-rich secretory protein LCCL domain containing 2	GO:0005539,GO:0005576,GO:0005615,GO:0008201,GO:0030133,GO:0030198,GO:0031012,GO:0060325	glycosaminoglycan binding|extracellular region|extracellular space|heparin binding|transport vesicle|extracellular matrix organization|extracellular matrix|face morphogenesis
Pilrb2	63.7987	10.8586	116.739	10.7562	3.4271	0.0425783	0.775812	Up	paired immunoglobin-like type 2 receptor beta 2	GO:0016020,GO:0016021,GO:0042288	membrane|integral component of membrane|MHC class I protein binding	mmu05168	Herpes simplex virus 1 infection
Tspan33	77.7076	42.6135	112.802	2.64596	1.40379	0.0430233	0.776022	Up	tetraspanin 33	GO:0005737,GO:0005886,GO:0005887,GO:0009986,GO:0016020,GO:0016021,GO:0019899,GO:0030054,GO:0046930,GO:0046931,GO:0051604,GO:0072659,GO:0097197	cytoplasm|plasma membrane|integral component of plasma membrane|cell surface|membrane|integral component of membrane|enzyme binding|cell junction|pore complex|pore complex assembly|protein maturation|protein localization to plasma membrane|tetraspanin-enriched microdomain
Prok2	60.5287	0.675259	120.382	179.548	7.48822	0.043549	0.776022	Up	prokineticin 2	GO:0000187,GO:0001525,GO:0001664,GO:0001935,GO:0003349,GO:0005576,GO:0006935,GO:0007218,GO:0007283,GO:0007623,GO:0008284,GO:0043066,GO:0045765,GO:0045987,GO:0048511,GO:0060976,GO:0060979,GO:0060983	activation of MAPK activity|angiogenesis|G protein-coupled receptor binding|endothelial cell proliferation|epicardium-derived cardiac endothelial cell differentiation|extracellular region|chemotaxis|neuropeptide signaling pathway|spermatogenesis|circadian rhythm|positive regulation of cell population proliferation|negative regulation of apoptotic process|regulation of angiogenesis|positive regula…
Fcgr3	1422.04	771.173	2072.91	2.68773	1.42639	0.0435916	0.776022	Up	Fc receptor, IgG, low affinity III	GO:0001788,GO:0001798,GO:0001805,GO:0001812,GO:0001820,GO:0004888,GO:0005794,GO:0005886,GO:0005887,GO:0006910,GO:0006911,GO:0007166,GO:0009897,GO:0009986,GO:0016020,GO:0016021,GO:0019770,GO:0019864,GO:0030593,GO:0032760,GO:0034987,GO:0042590,GO:0045576,GO:0050766,GO:0050776	antibody-dependent cellular cytotoxicity|positive regulation of type IIa hypersensitivity|positive regulation of type III hypersensitivity|positive regulation of type I hypersensitivity|serotonin secretion|transmembrane signaling receptor activity|Golgi apparatus|plasma membrane|integral component of plasma membrane|phagocytosis, recognition|phagocytosis, engulfment|cell surface receptor signalin…	mmu04145,mmu04380,mmu05140,mmu05150,mmu05152	Phagosome|Osteoclast differentiation|Leishmaniasis|Staphylococcus aureus infection|Tuberculosis
Ebi3	121.417	38.6228	204.21	5.28665	2.40235	0.0436068	0.776022	Up	Epstein-Barr virus induced gene 3	GO:0004896,GO:0005125,GO:0005515,GO:0005576,GO:0005615,GO:0009897,GO:0016020,GO:0017046,GO:0019221,GO:0019955,GO:0033210,GO:0042098,GO:0043235,GO:0045523	cytokine receptor activity|cytokine activity|protein binding|extracellular region|extracellular space|external side of plasma membrane|membrane|peptide hormone binding|cytokine-mediated signaling pathway|cytokine binding|leptin-mediated signaling pathway|T cell proliferation|receptor complex|interleukin-27 receptor binding	mmu04060	Cytokine-cytokine receptor interaction
Tnfrsf1b	1048.27	557.558	1538.98	2.75992	1.46462	0.0437967	0.776022	Up	tumor necrosis factor receptor superfamily, member 1b	GO:0002718,GO:0002724,GO:0003176,GO:0003177,GO:0003332,GO:0005031,GO:0005515,GO:0005634,GO:0006954,GO:0006955,GO:0007166,GO:0008630,GO:0010614,GO:0016020,GO:0016021,GO:0030424,GO:0031625,GO:0031641,GO:0031643,GO:0042129,GO:0043025,GO:0043120,GO:0043196,GO:0045121,GO:0048471,GO:0048714,GO:0050728,GO:0050779,GO:0051044,GO:0060548,GO:0071222,GO:0097191,GO:0150077,GO:0150079,GO:0150098,GO:1901215,GO:…	regulation of cytokine production involved in immune response|regulation of T cell cytokine production|aortic valve development|pulmonary valve development|negative regulation of extracellular matrix constituent secretion|tumor necrosis factor-activated receptor activity|protein binding|nucleus|inflammatory response|immune response|cell surface receptor signaling pathway|intrinsic apoptotic signa…	mmu04060,mmu04061,mmu04668,mmu04920,mmu05014,mmu05022,mmu05170	Cytokine-cytokine receptor interaction|Viral protein interaction with cytokine and cytokine receptor|TNF signaling pathway|Adipocytokine signaling pathway|Amyotrophic lateral sclerosis|Pathways of neurodegeneration - multiple diseases|Human immunodeficiency virus 1 infection
Pram1	34.6876	10.7697	58.6055	5.44081	2.44382	0.0439228	0.776022	Up	PML-RAR alpha-regulated adaptor molecule 1	GO:0005886,GO:0007229,GO:0008289,GO:0019901,GO:0032991,GO:0043313,GO:0050852,GO:0072659	plasma membrane|integrin-mediated signaling pathway|lipid binding|protein kinase binding|protein-containing complex|regulation of neutrophil degranulation|T cell receptor signaling pathway|protein localization to plasma membrane
Slc22a14	73.6519	42.1966	105.107	2.48452	1.31297	0.0439497	0.776022	Up	solute carrier family 22 (organic cation transporter), member 14	GO:0030317,GO:0048240,GO:0097228	flagellated sperm motility|sperm capacitation|sperm principal piece
Gm52009	8.99261	2.57565	15.4096	5.98152	2.58051	0.0441355	0.776022	Up
Phyh	3161.1	334.709	5987.5	17.8889	4.16099	0.0441722	0.776022	Up	phytanoyl-CoA hydroxylase	GO:0001561,GO:0003824,GO:0005515,GO:0005739,GO:0005777,GO:0005782,GO:0006103,GO:0006720,GO:0008198,GO:0016491,GO:0019606,GO:0031406,GO:0031418,GO:0046872,GO:0048244,GO:0051213,GO:0097089,GO:0097731	fatty acid alpha-oxidation|catalytic activity|protein binding|mitochondrion|peroxisome|peroxisomal matrix|2-oxoglutarate metabolic process|isoprenoid metabolic process|ferrous iron binding|oxidoreductase activity|2-oxobutyrate catabolic process|carboxylic acid binding|L-ascorbic acid binding|metal ion binding|phytanoyl-CoA dioxygenase activity|dioxygenase activity|methyl-branched fatty acid metab…	mmu04146	Peroxisome
Rasgrp4	82.6404	27.4527	137.828	5.01717	2.32687	0.0444833	0.776022	Up	RAS guanyl releasing protein 4	GO:0005085,GO:0005654,GO:0005737,GO:0005829,GO:0005886,GO:0007264,GO:0008283,GO:0009991,GO:0016020,GO:0030154,GO:0035556,GO:0046579,GO:0046872	guanyl-nucleotide exchange factor activity|nucleoplasm|cytoplasm|cytosol|plasma membrane|small GTPase mediated signal transduction|cell population proliferation|response to extracellular stimulus|membrane|cell differentiation|intracellular signal transduction|positive regulation of Ras protein signal transduction|metal ion binding	mmu04010,mmu04014,mmu05200	MAPK signaling pathway|Ras signaling pathway|Pathways in cancer
Cebpb	2639.7	888.806	4390.59	4.93973	2.30443	0.0448235	0.776022	Up	CCAAT/enhancer binding protein (C/EBP), beta	GO:0000122,GO:0000779,GO:0000785,GO:0000976,GO:0000977,GO:0000978,GO:0000979,GO:0000981,GO:0001227,GO:0001228,GO:0001541,GO:0001892,GO:0002432,GO:0003677,GO:0003682,GO:0003700,GO:0005515,GO:0005634,GO:0005654,GO:0005737,GO:0006355,GO:0006357,GO:0008134,GO:0010628,GO:0016363,GO:0019900,GO:0030154,GO:0030182,GO:0032496,GO:0032675,GO:0032753,GO:0033598,GO:0034976,GO:0035035,GO:0035259,GO:0035711,GO:…	negative regulation of transcription by RNA polymerase II|condensed chromosome, centromeric region|chromatin|transcription cis-regulatory region binding|RNA polymerase II transcription regulatory region sequence-specific DNA binding|RNA polymerase II cis-regulatory region sequence-specific DNA binding|RNA polymerase II core promoter sequence-specific DNA binding|DNA-binding transcription factor a…	mmu04657,mmu04668,mmu05152,mmu05202	IL-17 signaling pathway|TNF signaling pathway|Tuberculosis|Transcriptional misregulation in cancer	C/EBP
Pf4	299.923	169.425	430.421	2.53856	1.34401	0.0448987	0.776022	Up	platelet factor 4	GO:0005125,GO:0005576,GO:0005615,GO:0005737,GO:0006935,GO:0006952,GO:0006954,GO:0006955,GO:0007189,GO:0008009,GO:0008201,GO:0010628,GO:0010744,GO:0016525,GO:0019221,GO:0020005,GO:0030168,GO:0030593,GO:0030595,GO:0031091,GO:0031640,GO:0031982,GO:0032760,GO:0032991,GO:0042127,GO:0042832,GO:0045236,GO:0045347,GO:0045651,GO:0045653,GO:0045944,GO:0048248,GO:0051873,GO:0061844,GO:0062023,GO:0065003,GO:…	cytokine activity|extracellular region|extracellular space|cytoplasm|chemotaxis|defense response|inflammatory response|immune response|adenylate cyclase-activating G protein-coupled receptor signaling pathway|chemokine activity|heparin binding|positive regulation of gene expression|positive regulation of macrophage derived foam cell differentiation|negative regulation of angiogenesis|cytokine-med…	mmu04060,mmu04061,mmu04062	Cytokine-cytokine receptor interaction|Viral protein interaction with cytokine and cytokine receptor|Chemokine signaling pathway
Fcer1g	1449.56	793.438	2105.68	2.65369	1.408	0.0449334	0.776022	Up	Fc receptor, IgE, high affinity I, gamma polypeptide	GO:0001798,GO:0001805,GO:0001812,GO:0002283,GO:0002292,GO:0002376,GO:0002431,GO:0002554,GO:0004888,GO:0005515,GO:0005886,GO:0005887,GO:0006911,GO:0007165,GO:0007166,GO:0007229,GO:0009897,GO:0009986,GO:0010543,GO:0016020,GO:0016021,GO:0016064,GO:0019767,GO:0019863,GO:0019864,GO:0019886,GO:0030316,GO:0030593,GO:0031623,GO:0032623,GO:0032733,GO:0032753,GO:0032755,GO:0032760,GO:0032765,GO:0032998,GO:…	positive regulation of type IIa hypersensitivity|positive regulation of type III hypersensitivity|positive regulation of type I hypersensitivity|neutrophil activation involved in immune response|T cell differentiation involved in immune response|immune system process|Fc receptor mediated stimulatory signaling pathway|serotonin secretion by platelet|transmembrane signaling receptor activity|protei…	mmu04071,mmu04072,mmu04611,mmu04625,mmu04650,mmu04664,mmu05152,mmu05310	Sphingolipid signaling pathway|Phospholipase D signaling pathway|Platelet activation|C-type lectin receptor signaling pathway|Natural killer cell mediated cytotoxicity|Fc epsilon RI signaling pathway|Tuberculosis|Asthma
Ct55	15.9518	5.37568	26.528	4.90653	2.2947	0.0454495	0.777395	Up	cancer/testis antigen 55
Pim1	931.574	443.086	1420.06	3.20459	1.68014	0.0458467	0.780668	Up	proviral integration site 1	GO:0000166,GO:0004672,GO:0004674,GO:0005515,GO:0005524,GO:0005634,GO:0005730,GO:0005737,GO:0005829,GO:0005886,GO:0006468,GO:0006915,GO:0007049,GO:0008134,GO:0016020,GO:0016301,GO:0016310,GO:0016740,GO:0022898,GO:0030145,GO:0043024,GO:0043066,GO:0043433,GO:0043539,GO:0045737,GO:0045893,GO:0046777,GO:0046872,GO:0050821,GO:0060045,GO:0070561,GO:0071902,GO:0090336,GO:0106310,GO:0106311,GO:1902033,GO:…	nucleotide binding|protein kinase activity|protein serine/threonine kinase activity|protein binding|ATP binding|nucleus|nucleolus|cytoplasm|cytosol|plasma membrane|protein phosphorylation|apoptotic process|cell cycle|transcription factor binding|membrane|kinase activity|phosphorylation|transferase activity|regulation of transmembrane transporter activity|manganese ion binding|ribosomal small subu…	mmu04630,mmu04933,mmu05200,mmu05206,mmu05221	JAK-STAT signaling pathway|AGE-RAGE signaling pathway in diabetic complications|Pathways in cancer|MicroRNAs in cancer|Acute myeloid leukemia
Wscd1	77.0388	50.4796	103.598	2.05511	1.03922	0.0461966	0.781628	Up	WSC domain containing 1	GO:0008146,GO:0016020,GO:0016021	sulfotransferase activity|membrane|integral component of membrane
Gmfg	557.687	217.658	897.716	4.12416	2.0441	0.0465895	0.781628	Up	glia maturation factor, gamma	GO:0003779,GO:0008083,GO:0030479,GO:0034316,GO:0071846,GO:0071933,GO:2000249	actin binding|growth factor activity|actin cortical patch|negative regulation of Arp2/3 complex-mediated actin nucleation|actin filament debranching|Arp2/3 complex binding|regulation of actin cytoskeleton reorganization
Msrb1	2085.58	1324.18	2846.98	2.14975	1.10417	0.0466828	0.781803	Up	methionine sulfoxide reductase B1	GO:0002376,GO:0003779,GO:0005634,GO:0005737,GO:0005856,GO:0008270,GO:0015629,GO:0016491,GO:0030041,GO:0030091,GO:0033743,GO:0033745,GO:0045087,GO:0046872,GO:0070191	immune system process|actin binding|nucleus|cytoplasm|cytoskeleton|zinc ion binding|actin cytoskeleton|oxidoreductase activity|actin filament polymerization|protein repair|peptide-methionine (R)-S-oxide reductase activity|L-methionine-(R)-S-oxide reductase activity|innate immune response|metal ion binding|methionine-R-sulfoxide reductase activity
Btg2	1173.03	373.182	1972.88	5.28683	2.4024	0.0473046	0.783209	Up	BTG anti-proliferation factor 2	GO:0000122,GO:0003714,GO:0005515,GO:0005634,GO:0005737,GO:0006479,GO:0006974,GO:0008285,GO:0008306,GO:0009952,GO:0017148,GO:0021542,GO:0021954,GO:0030182,GO:0031175,GO:0035914,GO:0043066,GO:0043524,GO:0045930,GO:0060213,GO:2000178	negative regulation of transcription by RNA polymerase II|transcription corepressor activity|protein binding|nucleus|cytoplasm|protein methylation|cellular response to DNA damage stimulus|negative regulation of cell population proliferation|associative learning|anterior/posterior pattern specification|negative regulation of translation|dentate gyrus development|central nervous system neuron devel…	mmu03018	RNA degradation
Pilrb1	57.2016	17.0997	97.3036	5.69148	2.5088	0.0476197	0.783209	Up	paired immunoglobin-like type 2 receptor beta 1	GO:0001773,GO:0005515,GO:0005886,GO:0016020,GO:0016021,GO:0042288,GO:0045671	myeloid dendritic cell activation|protein binding|plasma membrane|membrane|integral component of membrane|MHC class I protein binding|negative regulation of osteoclast differentiation	mmu05168	Herpes simplex virus 1 infection
Casp4	341.213	158.035	524.391	3.31712	1.72993	0.0484773	0.786149	Up	caspase 4, apoptosis-related cysteine peptidase	GO:0002376,GO:0004197,GO:0005515,GO:0005576,GO:0005737,GO:0005739,GO:0005783,GO:0005829,GO:0005886,GO:0006508,GO:0006915,GO:0006919,GO:0006954,GO:0007015,GO:0008233,GO:0008234,GO:0012501,GO:0016020,GO:0016540,GO:0016787,GO:0032731,GO:0032991,GO:0035234,GO:0042981,GO:0043005,GO:0043025,GO:0045087,GO:0050700,GO:0050727,GO:0061702,GO:0070059,GO:0070269,GO:0072557,GO:0072559,GO:0097110,GO:0097153,GO:…	immune system process|cysteine-type endopeptidase activity|protein binding|extracellular region|cytoplasm|mitochondrion|endoplasmic reticulum|cytosol|plasma membrane|proteolysis|apoptotic process|activation of cysteine-type endopeptidase activity involved in apoptotic process|inflammatory response|actin filament organization|peptidase activity|cysteine-type peptidase activity|programmed cell deat…	mmu04613,mmu04621,mmu05132	Neutrophil extracellular trap formation|NOD-like receptor signaling pathway|Salmonella infection
Nfe2	69.7047	14.534	124.875	8.58929	3.10254	0.0485921	0.786149	Up	nuclear factor, erythroid derived 2	GO:0000978,GO:0000981,GO:0000987,GO:0003677,GO:0003700,GO:0005515,GO:0005634,GO:0005654,GO:0005737,GO:0006355,GO:0006357,GO:0007267,GO:0008285,GO:0010467,GO:0010468,GO:0030502,GO:0032993,GO:0034242,GO:0042802,GO:0047485,GO:0050699,GO:0060716,GO:1990837,GO:2000758	RNA polymerase II cis-regulatory region sequence-specific DNA binding|DNA-binding transcription factor activity, RNA polymerase II-specific|cis-regulatory region sequence-specific DNA binding|DNA binding|DNA-binding transcription factor activity|protein binding|nucleus|nucleoplasm|cytoplasm|regulation of transcription, DNA-templated|regulation of transcription by RNA polymerase II|cell-cell signa…			TF_bZIP
Gng8	55.0677	33.2731	76.8623	2.30335	1.20373	0.0486541	0.786149	Up	guanine nucleotide binding protein (G protein), gamma 8	GO:0005834,GO:0005886,GO:0007165,GO:0007186,GO:0016020,GO:0031680,GO:0031681,GO:0035176,GO:0043584,GO:0071444	heterotrimeric G-protein complex|plasma membrane|signal transduction|G protein-coupled receptor signaling pathway|membrane|G-protein beta/gamma-subunit complex|G-protein beta-subunit binding|social behavior|nose development|cellular response to pheromone	mmu04014,mmu04062,mmu04151,mmu04371,mmu04713,mmu04723,mmu04724,mmu04725,mmu04726,mmu04727,mmu04728,mmu04926,mmu05032,mmu05034,mmu05163,mmu05167,mmu05170,mmu05200	Ras signaling pathway|Chemokine signaling pathway|PI3K-Akt signaling pathway|Apelin signaling pathway|Circadian entrainment|Retrograde endocannabinoid signaling|Glutamatergic synapse|Cholinergic synapse|Serotonergic synapse|GABAergic synapse|Dopaminergic synapse|Relaxin signaling pathway|Morphine addiction|Alcoholism|Human cytomegalovirus infection|Kaposi sarcoma-associated herpesvirus infection|…
Cxcr2	396.974	34.2117	759.735	22.213	4.47333	0.0489654	0.786416	Up	chemokine (C-X-C motif) receptor 2	GO:0002438,GO:0002690,GO:0004918,GO:0004930,GO:0004950,GO:0005515,GO:0005654,GO:0005886,GO:0006935,GO:0006955,GO:0006968,GO:0007165,GO:0007166,GO:0007186,GO:0007200,GO:0007204,GO:0008284,GO:0009897,GO:0009986,GO:0010666,GO:0015630,GO:0016020,GO:0016021,GO:0016493,GO:0016494,GO:0019722,GO:0019957,GO:0019959,GO:0030593,GO:0031623,GO:0033030,GO:0038112,GO:0042119,GO:0042629,GO:0043066,GO:0043117,GO:…	acute inflammatory response to antigenic stimulus|positive regulation of leukocyte chemotaxis|interleukin-8 receptor activity|G protein-coupled receptor activity|chemokine receptor activity|protein binding|nucleoplasm|plasma membrane|chemotaxis|immune response|cellular defense response|signal transduction|cell surface receptor signaling pathway|G protein-coupled receptor signaling pathway|phospho…	mmu04060,mmu04061,mmu04062,mmu04072,mmu04144,mmu05163	Cytokine-cytokine receptor interaction|Viral protein interaction with cytokine and cytokine receptor|Chemokine signaling pathway|Phospholipase D signaling pathway|Endocytosis|Human cytomegalovirus infection
G0s2	1937.33	497.29	3377.36	6.79141	2.76371	0.0491529	0.786416	Up	G0/G1 switch gene 2	GO:0005739,GO:0006915,GO:0097191,GO:0120162,GO:2001238	mitochondrion|apoptotic process|extrinsic apoptotic signaling pathway|positive regulation of cold-induced thermogenesis|positive regulation of extrinsic apoptotic signaling pathway
Glrx	1062.49	651.282	1473.69	2.26222	1.17774	0.0495762	0.788233	Up	glutaredoxin	GO:0005634,GO:0005737,GO:0005739,GO:0005758,GO:0005829,GO:0009055,GO:0015035,GO:0015038,GO:0019153,GO:0030425,GO:0032024,GO:0043025,GO:0045838,GO:0045921,GO:0047485,GO:0060355,GO:0071392,GO:1901224,GO:1901299,GO:2000587,GO:2000651	nucleus|cytoplasm|mitochondrion|mitochondrial intermembrane space|cytosol|electron transfer activity|protein-disulfide reductase activity|glutathione disulfide oxidoreductase activity|protein-disulfide reductase (glutathione) activity|dendrite|positive regulation of insulin secretion|neuronal cell body|positive regulation of membrane potential|positive regulation of exocytosis|protein N-terminus …
Note: The DESeq2 software was used to standardize the counts of each sample gene (Base Mean value was used to estimate the expression level), and the difference multiples were calculated. NB (the method of negative binomial distribution test) was used for difference significance test, and finally DESeq was selected as the default for difference analysis to screen non-biological duplicate samples …
